# Supplementary material for: Genome wide association studies reveal candidate genes for salt tolerance in safflower (Carthamus tinctorius L.) at seedling stage
Source: Front Plant Sci. 2026 Mar 6;17:1630492. doi: 10.3389/fpls.2026.1630492 (PMC13003225; doi:10.3389/fpls.2026.1630492)
Supplement: Supplementary Table 4 — Ranking of safflower genotypes for RL in T4 based on Stress Tolerance Index (STI), calculated using the online iPASTIC tool. [file Table4.xlsx]

## Sheet: BY T2
Ranking of safflower genotypes for BY in T2 based on Stress Tolerance Index (STI), calculated using the online iPASTIC tool
Genotype Code	Yp	Ys	TOL	MP	GMP	HM	SSI	STI	YI	YSI	RSI	SR	AR	SD
G1	55	66	77	62	62	63	86	62	66	86	86	771	70.0909	11.4669
G2	64	66	54	69	69	69	69	69	66	69	69	733	66.6364	4.54473
G3	9	12	88	10	11	11	87	11	12	87	87	425	38.6364	38.552
G4	67	74	71	72	72	72	81	72	74	81	81	817	74.2727	4.69235
G5	92	92	15	92	92	92	51	92	92	51	51	812	73.8182	27.0844
G6	77	74	47	75	75	75	58	75	74	58	58	746	67.8182	10.4386
G7	13	12	77	13	13	12	64	13	12	64	64	357	32.4545	27.8186
G8	50	50	42	50	50	50	37	50	50	37	37	503	45.7273	6.08426
G9	36	22	17	30	30	30	7	30	22	7	7	238	21.6364	10.7263
G10	40	31	26	41	41	39	16	41	31	16	16	338	30.7273	10.6966
G11	60	48	2	53	53	53	2	53	48	2	2	376	34.1818	25.7053
G12	36	29	33	33	33	33	19	33	29	19	19	316	28.7273	6.54356
G13	57	62	53	58	58	59	60	58	62	60	60	647	58.8182	2.52262
G14	3	14	94	4	5	7	93	5	14	93	93	425	38.6364	43.4494
G15	14	8	31	14	14	14	12	14	8	12	12	153	13.9091	6.10663
G16	20	44	87	30	31	31	85	31	44	85	85	573	52.0909	27.2964
G17	39	20	5	29	29	28	3	29	20	3	3	208	18.9091	13.2171
G18	86	86	42	86	86	86	76	86	86	76	76	872	79.2727	13.184
G19	5	11	90	8	9	9	90	9	11	90	90	422	38.3636	40.9689
G20	58	70	79	64	65	66	88	65	70	88	88	801	72.8182	11.0074
G21	32	41	70	39	40	41	62	40	41	62	62	530	48.1818	12.9755
G22	79	80	23	81	81	81	33	81	80	33	33	685	62.2727	25.346
G23	85	88	63	88	88	88	89	88	88	89	89	943	85.7273	7.61697
G24	84	81	14	83	83	83	20	83	81	20	20	652	59.2727	32.3793
G25	91	91	20	91	91	91	61	91	91	61	61	840	76.3636	23.2046
G26	75	79	65	76	76	76	79	76	79	79	79	839	76.2727	4.07654
G27	94	94	26	94	94	94	80	94	94	80	80	924	84	20.2781
G28	76	73	45	74	74	74	53	74	73	53	53	722	65.6364	11.8345
G29	81	83	29	84	84	84	38	84	83	38	38	726	66	24.1247
G30	89	89	17	89	89	89	46	89	89	46	46	778	70.7273	26.5672
G31	44	35	16	42	42	42	8	42	35	8	8	322	29.2727	15.6977
G32	4	10	91	5	6	6	91	6	10	91	91	411	37.3636	42.5635
G33	79	77	8	79	79	79	15	79	77	15	15	602	54.7273	32.9487
G34	90	90	21	90	90	90	59	90	90	59	59	828	75.2727	22.9307
G35	67	70	58	70	70	70	71	70	70	71	71	758	68.9091	3.78033
G36	40	51	80	47	47	47	83	47	51	83	83	659	59.9091	17.958
G37	53	57	50	55	55	56	47	55	57	47	47	579	52.6364	4.10543
G38	73	63	7	67	67	65	10	67	63	10	10	502	45.6364	28.9802
G39	34	33	47	35	35	35	32	35	33	32	32	383	34.8182	4.23835
G40	58	53	9	54	54	54	9	54	53	9	9	416	37.8182	22.8859
G41	81	77	3	80	80	80	6	80	77	6	6	576	52.3636	37.3825
G42	67	64	31	65	64	64	30	64	64	30	30	573	52.0909	17.3404
G43	2	2	89	2	2	2	82	2	2	82	82	349	31.7273	41.2894
G44	64	56	3	59	59	58	4	59	56	4	4	426	38.7273	27.8104
G45	78	72	9	78	77	77	17	77	72	17	17	591	53.7273	30.8516
G46	81	81	17	82	82	82	28	82	81	28	28	672	61.0909	28.5778
G47	31	37	64	33	34	34	50	34	37	50	50	454	41.2727	10.5555
G48	87	85	24	85	85	85	43	85	85	43	43	750	68.1818	24.3015
G49	72	74	59	73	73	73	75	73	74	75	75	796	72.3636	4.54473
G50	5	3	81	3	3	3	67	3	3	67	67	305	27.7273	34.1324
G51	25	28	59	24	24	24	44	24	28	44	44	368	33.4545	12.1438
G52	17	22	71	19	20	20	55	20	22	55	55	376	34.1818	20.2031
G53	27	31	69	28	28	29	56	28	31	56	56	439	39.9091	15.7889
G54	71	65	29	68	68	68	31	68	65	31	31	595	54.0909	18.7801
G55	23	18	42	18	18	18	27	18	18	27	27	254	23.0909	7.47602
G56	70	59	9	63	63	62	13	63	59	13	13	487	44.2727	25.7686
G57	43	42	47	43	43	43	35	43	42	35	35	451	41	4.07431
G58	9	4	81	7	7	5	70	7	4	70	70	334	30.3636	33.7706
G59	34	35	50	36	37	37	36	37	35	36	36	409	37.1818	4.35473
G60	61	69	74	65	66	67	84	66	69	84	84	789	71.7273	8.48635
G61	49	46	33	49	49	49	24	49	46	24	24	442	40.1818	11.3738
G62	42	45	52	44	44	44	40	44	45	40	40	480	43.6364	3.41388
G63	30	42	75	38	38	38	72	38	42	72	72	557	50.6364	17.8229
G64	46	39	22	45	45	45	14	45	39	14	14	368	33.4545	14.2082
G65	55	84	92	77	78	78	94	78	84	94	94	908	82.5455	11.5703
G66	9	6	85	8	8	8	78	8	6	78	78	372	33.8182	36.4769
G67	21	22	59	22	22	22	41	22	22	41	41	335	30.4545	12.9102
G68	51	53	35	51	51	51	34	51	53	34	34	498	45.2727	8.776
G69	45	46	54	46	46	46	48	46	46	48	48	519	47.1818	2.48267
G70	33	39	67	39	39	40	57	39	39	57	57	506	46	11.1982
G71	16	26	75	19	21	21	68	21	26	68	68	429	39	24.613
G72	8	19	93	12	12	13	92	12	19	92	92	464	42.1818	39.8191
G73	15	15	37	15	15	15	18	15	15	18	18	196	17.8182	6.50874
G74	26	30	67	26	26	27	52	26	30	52	52	414	37.6364	15.0085
G75	48	7	1	27	27	26	1	27	7	1	1	173	15.7273	15.963
G76	47	48	56	48	48	48	54	48	48	54	54	553	50.2727	3.40855
G77	19	21	65	19	19	19	49	19	21	49	49	349	31.7273	17.4419
G78	73	66	35	71	71	71	39	71	66	39	39	641	58.2727	16.2486
G79	36	33	45	36	36	36	29	36	33	29	29	378	34.3636	4.65344
G80	52	52	26	52	52	52	22	52	52	22	22	456	41.4545	14.6722
G81	12	8	83	11	10	10	77	10	8	77	77	383	34.8182	34.6895
G82	53	61	56	57	57	57	66	57	61	66	66	657	59.7273	4.58456
G83	63	59	25	60	60	60	26	60	59	26	26	524	47.6364	17.3855
G84	66	58	9	61	61	61	11	61	58	11	11	468	42.5455	25.4965
G85	24	26	59	23	23	23	42	23	26	42	42	353	32.0909	12.2021
G86	28	38	73	32	32	32	65	32	38	65	65	500	45.4545	17.4491
G87	1	1	84	1	1	1	63	1	1	63	63	280	25.4545	34.4133
G88	29	22	39	25	25	25	25	25	22	25	25	287	26.0909	4.65735
G89	87	87	41	87	87	87	73	87	87	73	73	869	79	14.1421
G90	17	16	37	16	16	16	21	16	16	21	21	213	19.3636	6.26534
G91	62	55	6	56	56	55	5	56	55	5	5	416	37.8182	25.8952
G92	93	93	13	93	93	93	45	93	93	45	45	799	72.6364	29.5813
G93	21	17	39	17	17	17	23	17	17	23	23	231	21	6.57267
G94	7	4	86	6	4	4	74	4	4	74	74	341	31	36.6306

## Sheet: DRW T2
Ranking of safflower genotypes for DRW in T2 based on Stress Tolerance Index (STI), calculated using the online iPASTIC tool
Genotype Code	Yp	Ys	TOL	MP	GMP	HM	SSI	STI	YI	YSI	RSI	SR	AR	SD
G1	44	75	80	63	70	71	85	70	75	85	85	803	73	12.0499
G2	82	79	41	87	86	83	57	86	79	57	57	794	72.1818	16.0363
G3	10	43	88	18	24	24	82	24	43	82	82	520	47.2727	30.3054
G4	60	75	59	74	74	74	70	74	75	70	70	775	70.4545	5.76825
G5	93	84	15	92	92	92	20	92	84	20	20	704	64	36.0361
G6	85	86	47	89	89	89	65	89	86	65	65	855	77.7273	14.5883
G7	23	49	84	30	32	35	72	32	49	72	72	550	50	21.4756
G8	77	81	51	84	85	84	63	85	81	63	63	817	74.2727	12.0008
G9	32	81	90	57	66	72	93	66	81	93	93	824	74.9091	19.0077
G10	51	89	85	74	80	85	92	80	89	92	92	909	82.6364	12.0189
G11	54	75	68	72	73	73	80	73	75	80	80	803	73	7.36206
G12	30	66	83	45	46	47	75	46	66	75	75	654	59.4545	17.201
G13	63	81	66	79	80	82	78	80	81	78	78	846	76.9091	6.31593
G14	2	57	93	11	19	27	91	19	57	91	91	558	50.7273	36.4145
G15	8	57	91	23	27	34	88	27	57	88	88	588	53.4545	31.2837
G16	15	68	92	34	44	49	90	44	68	90	90	684	62.1818	26.7089
G17	44	68	70	57	58	60	69	58	68	69	69	690	62.7273	8.13746
G18	54	84	77	76	76	81	87	76	84	87	87	869	79	9.49737
G19	1	64	94	7	12	23	94	12	64	94	94	559	50.8182	39.9945
G20	63	89	72	83	87	87	88	87	89	88	88	921	83.7273	8.42723
G21	39	70	79	53	59	63	83	59	70	83	83	741	67.3636	14.3267
G22	77	86	58	88	88	88	74	88	86	74	74	881	80.0909	9.63799
G23	92	94	31	93	93	93	58	93	94	58	58	857	77.9091	22.3985
G24	89	92	49	91	91	91	77	91	92	77	77	917	83.3636	13.1017
G25	94	92	21	94	94	94	36	94	92	36	36	783	71.1818	31.1474
G26	16	66	89	32	37	43	86	37	66	86	86	644	58.5455	26.4286
G27	63	79	63	78	77	78	71	77	79	71	71	807	73.3636	6.03776
G28	63	75	56	77	75	75	68	75	75	68	68	775	70.4545	6.54773
G29	63	86	70	82	84	86	84	84	86	84	84	893	81.1818	7.52088
G30	82	91	55	90	90	90	81	90	91	81	81	922	83.8182	10.5529
G31	27	30	72	29	28	29	61	28	30	61	61	456	41.4545	17.952
G32	3	6	53	4	4	4	40	4	6	40	40	204	18.5455	19.9267
G33	79	49	7	67	64	64	7	64	49	7	7	464	42.1818	29.0579
G34	86	71	24	85	82	79	37	82	71	37	37	691	62.8182	23.8068
G35	72	43	16	60	57	57	16	57	43	16	16	453	41.1818	21.4421
G36	37	28	49	37	35	33	48	35	28	48	48	426	38.7273	8.12516
G37	57	24	9	48	48	44	9	48	24	9	9	329	29.9091	19.3207
G38	82	57	8	72	72	69	8	72	57	8	8	513	46.6364	31.4111
G39	17	15	61	13	11	11	49	11	15	49	49	301	27.3636	19.8961
G40	57	37	22	51	51	50	22	51	37	22	22	422	38.3636	14.2708
G41	74	49	9	63	62	61	12	62	49	12	12	465	42.2727	25.519
G42	63	55	23	61	61	59	23	61	55	23	23	507	46.0909	18.4686
G43	17	19	64	15	14	13	51	14	19	51	51	328	29.8182	19.788
G44	79	57	12	70	69	67	13	69	57	13	13	519	47.1818	27.9529
G45	51	71	69	66	68	70	73	68	71	73	73	753	68.4545	6.2348
G46	79	71	34	81	78	76	46	78	71	46	46	706	64.1818	17.3771
G47	32	57	75	44	45	45	67	45	57	67	67	601	54.6364	13.3737
G48	91	49	3	80	79	77	2	79	49	2	2	513	46.6364	37.4039
G49	63	64	28	63	63	62	33	63	64	33	33	569	51.7273	15.9065
G50	28	11	34	16	13	12	29	13	11	29	29	225	20.4545	9.16912
G51	60	3	1	21	21	20	1	21	3	1	1	153	13.9091	17.9357
G52	17	30	80	24	25	22	66	25	30	66	66	451	41	23.1862
G53	39	28	43	39	38	37	44	38	28	44	44	422	38.3636	5.78399
G54	63	30	13	53	53	53	10	53	30	10	10	378	34.3636	21.1767
G55	23	8	20	8	7	7	17	7	8	17	17	139	12.6364	6.1526
G56	73	43	9	61	60	58	11	60	43	11	11	440	40	24.8113
G57	44	24	28	40	39	38	28	39	24	28	28	360	32.7273	7.26761
G58	7	5	39	5	5	5	27	5	5	27	27	157	14.2727	12.9081
G59	29	15	42	21	18	15	39	18	15	39	39	290	26.3636	11.3426
G60	74	57	18	67	65	65	19	65	57	19	19	525	47.7273	23.4269
G61	57	49	27	53	54	54	32	54	49	32	32	493	44.8182	11.4614
G62	30	27	57	31	29	28	50	29	27	50	50	408	37.0909	11.836
G63	23	20	67	19	17	16	52	17	20	52	52	355	32.2727	19.1525
G64	37	43	61	40	41	41	55	41	43	55	55	512	46.5455	8.21418
G65	42	37	47	45	43	42	47	43	37	47	47	477	43.3636	3.74894
G66	3	3	44	1	3	3	30	3	3	30	30	153	13.9091	16.0091
G67	14	9	52	9	8	8	42	8	9	42	42	243	22.0909	18.0524
G68	50	24	24	42	40	39	24	40	24	24	24	355	32.2727	9.92059
G69	42	30	44	42	42	40	45	42	30	45	45	447	40.6364	5.50041
G70	17	49	86	28	30	31	76	30	49	76	76	548	49.8182	24.6163
G71	11	21	80	13	15	14	62	15	21	62	62	376	34.1818	26.2634
G72	11	37	87	19	23	21	79	23	37	79	79	495	45	29.5567
G73	23	12	46	12	10	10	43	10	12	43	43	264	24	16.0873
G74	22	30	78	26	26	25	64	26	30	64	64	455	41.3636	21.1862
G75	6	1	30	1	1	1	21	1	1	21	21	105	9.54545	11.2371
G76	32	37	64	38	36	36	59	36	37	59	59	493	44.8182	12.4001
G77	32	30	59	34	34	32	53	34	30	53	53	444	40.3636	11.4129
G78	62	30	14	52	52	52	14	52	30	14	14	386	35.0909	19.2325
G79	44	15	17	33	31	26	15	31	15	15	15	257	23.3636	10.1614
G80	53	43	31	50	50	48	35	50	43	35	35	473	43	7.79744
G81	8	14	75	10	9	9	56	9	14	56	56	316	28.7273	25.9888
G82	44	57	53	49	49	51	54	49	57	54	54	571	51.9091	3.93585
G83	54	55	33	56	55	55	41	55	55	41	41	541	49.1818	8.37637
G84	89	37	4	70	71	68	4	71	37	4	4	459	41.7273	33.4308
G85	44	9	6	27	22	19	6	22	9	6	6	176	16	12.182
G86	32	15	34	25	20	18	31	20	15	31	31	272	24.7273	7.32244
G87	11	7	34	6	6	6	25	6	7	25	25	158	14.3636	10.6045
G88	39	21	34	34	33	30	34	33	21	34	34	347	31.5455	5.61006
G89	86	37	5	69	67	66	5	67	37	5	5	449	40.8182	31.6254
G90	17	21	72	17	16	17	60	16	21	60	60	377	34.2727	23.0742
G91	63	43	18	59	56	56	18	56	43	18	18	448	40.7273	18.9899
G92	86	71	24	85	82	79	37	82	71	37	37	691	62.8182	23.8068
G93	74	12	2	47	47	46	3	47	12	3	3	296	26.9091	25.6377
G94	5	2	40	1	2	2	26	2	2	26	26	134	12.1818	14.2886

## Sheet: DSW T2
Ranking of safflower genotypes for DSW in T2 based on Stress Tolerance Index (STI), calculated using the online iPASTIC tool
Genotype Code	Yp	Ys	TOL	MP	GMP	HM	SSI	STI	YI	YSI	RSI	SR	AR	SD
G1	13	37	92	22	23	25	93	23	37	93	93	551	50.0909	34.4745
G2	8	12	87	11	11	11	67	11	12	67	67	364	33.0909	31.3479
G3	2	3	91	2	2	2	66	2	3	66	66	305	27.7273	35.9586
G4	11	13	77	12	12	13	50	12	13	50	50	313	28.4545	23.6278
G5	65	45	3	57	55	55	3	55	45	3	3	389	35.3636	26.227
G6	24	26	64	25	25	24	48	25	26	48	48	383	34.8182	14.3235
G7	3	1	85	1	1	1	29	1	1	29	29	181	16.4545	26.0475
G8	6	4	78	4	4	5	33	4	4	33	33	208	18.9091	23.5773
G9	1	9	94	3	3	3	92	3	9	92	92	401	36.4545	44.507
G10	4	7	90	5	6	6	73	6	7	73	73	350	31.8182	36.3286
G11	14	13	73	14	14	14	40	14	13	40	40	289	26.2727	19.6321
G12	16	13	50	15	15	15	22	15	13	22	22	218	19.8182	10.6096
G13	26	42	78	36	37	38	75	37	42	75	75	561	51	20.0749
G14	7	9	88	8	8	9	65	8	9	65	65	341	31	32.1434
G15	26	18	9	23	22	22	2	22	18	2	2	166	15.0909	9.44939
G16	20	13	30	17	17	16	7	17	13	7	7	164	14.9091	6.80374
G17	38	43	72	42	42	41	70	42	43	70	70	573	52.0909	14.666
G18	77	88	58	87	88	88	89	88	88	89	89	929	84.4545	9.41662
G19	16	18	64	16	16	18	38	16	18	38	38	296	26.9091	15.6809
G20	38	50	78	44	45	46	78	45	50	78	78	630	57.2727	16.7337
G21	26	33	64	30	30	31	56	30	33	56	56	445	40.4545	14.2012
G22	52	62	78	55	57	58	85	57	62	85	85	736	66.9091	13.39
G23	93	92	9	93	93	93	60	93	92	60	60	838	76.1818	26.8582
G24	89	81	6	86	86	86	14	86	81	14	14	643	58.4545	36.9658
G25	86	90	50	90	90	90	91	90	90	91	91	949	86.2727	12.1086
G26	77	81	22	79	81	80	58	81	81	58	58	756	68.7273	18.5261
G27	86	88	38	89	89	89	83	89	88	83	83	905	82.2727	14.907
G28	72	67	18	71	71	71	37	71	67	37	37	619	56.2727	19.8095
G29	77	81	22	79	81	80	58	81	81	58	58	756	68.7273	18.5261
G30	94	94	2	94	94	94	44	94	94	44	44	792	72	32.619
G31	65	53	9	59	59	56	6	59	53	6	6	431	39.1818	25.93
G32	16	56	93	30	38	43	94	38	56	94	94	652	59.2727	29.4554
G33	77	85	28	83	84	85	71	84	85	71	71	824	74.9091	16.694
G34	56	57	74	57	56	57	80	56	57	80	80	710	64.5455	11.1925
G35	61	62	40	64	63	63	62	63	62	62	62	664	60.3636	6.80107
G36	44	33	30	39	39	37	20	39	33	20	20	354	32.1818	8.68122
G37	71	67	22	70	70	70	47	70	67	47	47	648	58.9091	15.9903
G38	75	81	28	77	77	78	64	77	81	64	64	766	69.6364	15.325
G39	68	75	63	71	72	73	82	72	75	82	82	815	74.0909	6.07379
G40	57	71	84	62	64	66	90	64	71	90	90	809	73.5455	12.5727
G41	84	73	5	79	78	77	11	78	73	11	11	580	52.7273	34.4357
G42	84	75	13	84	83	83	23	83	75	23	23	649	59	30.8123
G43	24	24	60	24	24	23	42	24	24	42	42	353	32.0909	12.4455
G44	82	75	17	79	80	79	36	80	75	36	36	675	61.3636	24.5205
G45	73	85	47	75	79	82	79	79	85	79	79	842	76.5455	10.4438
G46	77	75	18	77	76	76	46	76	75	46	46	688	62.5455	20.1909
G47	67	57	25	65	65	64	39	65	57	39	39	582	52.9091	14.6728
G48	90	85	4	88	87	87	17	87	85	17	17	664	60.3636	37.1518
G49	82	73	9	75	75	75	21	75	73	21	21	600	54.5455	29.2553
G50	26	26	48	26	26	27	27	26	26	27	27	312	28.3636	6.53104
G51	33	45	78	43	43	44	76	43	45	76	76	602	54.7273	17.5732
G52	68	62	25	68	68	67	41	68	62	41	41	611	55.5455	15.5007
G53	45	53	64	52	52	52	72	52	53	72	72	639	58.0909	9.93433
G54	75	67	8	73	73	72	15	73	67	15	15	553	50.2727	29.5164
G55	57	50	30	54	54	54	32	54	50	32	32	499	45.3636	11.1738
G56	61	67	58	66	67	68	77	67	67	77	77	752	68.3636	6.31305
G57	33	30	40	34	33	33	30	33	30	30	30	356	32.3636	3.00908
G58	20	21	60	21	21	21	34	21	21	34	34	308	28	12.2066
G59	57	66	76	60	61	62	84	61	66	84	84	761	69.1818	10.6941
G60	73	75	36	74	74	74	61	74	75	61	61	738	67.0909	11.9537
G61	52	37	20	48	46	45	10	46	37	10	10	361	32.8182	16.8986
G62	45	45	53	49	49	48	52	49	45	52	52	539	49	3.03315
G63	52	62	78	55	57	58	85	57	62	85	85	736	66.9091	13.39
G64	45	45	53	49	49	48	52	49	45	52	52	539	49	3.03315
G65	8	5	71	9	9	8	26	9	5	26	26	202	18.3636	19.4436
G66	15	11	53	13	13	12	19	13	11	19	19	198	18	12.025
G67	38	28	30	33	32	30	16	32	28	16	16	299	27.1818	7.67878
G68	38	37	60	40	40	40	51	40	37	51	51	485	44.0909	7.75183
G69	45	37	35	44	44	42	24	44	37	24	24	400	36.3636	8.61711
G70	52	50	48	53	53	53	49	53	50	49	48	558	50.7273	2.10195
G71	31	28	40	29	29	29	28	29	28	28	28	327	29.7273	3.52394
G72	19	21	64	20	20	20	43	20	21	43	43	334	30.3636	15.3119
G73	26	33	64	30	30	31	56	30	33	56	56	445	40.4545	14.2012
G74	33	24	25	28	28	28	9	28	24	9	9	245	22.2727	8.87796
G75	5	8	89	7	7	7	69	7	8	69	69	345	31.3636	34.2528
G76	31	37	74	36	36	36	63	36	37	63	63	512	46.5455	15.6036
G77	20	18	40	19	19	19	18	19	18	18	18	226	20.5455	6.48635
G78	68	57	20	66	66	65	25	66	57	25	25	540	49.0909	20.4473
G79	45	30	16	41	41	39	5	41	30	5	5	298	27.0909	16.2693
G80	45	43	40	47	47	47	45	47	43	45	45	494	44.9091	2.21154
G81	20	13	30	17	17	16	7	17	13	7	7	164	14.9091	6.80374
G82	61	57	37	62	62	61	55	62	57	55	55	624	56.7273	7.19848
G83	61	71	64	69	69	69	81	69	71	81	81	786	71.4545	6.80241
G84	86	75	7	85	85	84	13	85	75	13	13	621	56.4545	35.8814
G85	33	55	86	46	48	51	87	48	55	87	87	683	62.0909	20.3934
G86	45	45	53	49	49	48	52	49	45	52	52	539	49	3.03315
G87	11	2	1	6	5	4	1	5	2	1	1	39	3.54545	3.1101
G88	38	33	40	36	35	35	35	35	33	35	35	390	35.4545	2.0181
G89	92	92	14	92	92	92	74	92	92	74	74	880	80	23.3923
G90	33	30	40	34	33	33	30	33	30	30	30	356	32.3636	3.00908
G91	60	57	53	60	60	60	68	60	57	68	68	671	61	4.97996
G92	91	91	38	91	91	91	88	91	91	88	88	939	85.3636	15.7688
G93	38	23	14	27	27	26	4	27	23	4	4	217	19.7273	11.5247
G94	10	5	50	10	10	10	12	10	5	12	12	146	13.2727	12.4265

## Sheet: FRW T2
Ranking of safflower genotypes for FRW in T2 based on Stress Tolerance Index (STI), calculated using the online iPASTIC tool
Genotype Code	Yp	Ys	TOL	MP	GMP	HM	SSI	STI	YI	YSI	RSI	SR	AR	SD
G1	69	68	32	69	69	69	40	69	68	40	40	633	57.5455	15.6548
G2	83	81	50	82	82	82	61	82	81	61	61	806	73.2727	12.2971
G3	4	9	92	7	7	8	83	7	9	83	83	392	35.6364	39.4342
G4	64	78	84	76	76	76	92	76	78	92	92	884	80.3636	8.80083
G5	93	94	28	94	94	94	79	94	94	79	79	922	83.8182	19.7272
G6	78	78	42	79	79	79	60	79	78	60	60	772	70.1818	12.6477
G7	6	34	94	12	13	14	94	13	34	94	94	502	45.6364	39.3199
G8	63	59	24	62	62	62	26	62	59	26	26	531	48.2727	18.1057
G9	25	15	23	19	19	19	12	19	15	12	12	190	17.2727	4.45176
G10	49	34	18	45	44	43	11	44	34	11	11	344	31.2727	15.4537
G11	50	45	18	50	50	50	14	50	45	14	14	400	36.3636	17.0779
G12	17	22	71	22	22	22	62	22	22	62	62	406	36.9091	21.8653
G13	58	62	42	59	60	60	49	60	62	49	49	610	55.4545	6.87552
G14	4	12	93	10	10	10	88	10	12	88	88	425	38.6364	40.2052
G15	12	4	5	11	11	11	5	11	4	5	5	84	7.63636	3.44304
G16	23	34	82	27	28	29	75	28	34	75	75	510	46.3636	24.3568
G17	50	34	3	49	48	47	4	48	34	4	4	325	29.5455	21.1772
G18	85	85	70	85	85	85	91	85	85	91	91	938	85.2727	5.76352
G19	1	4	90	2	2	3	78	2	4	78	78	342	31.0909	39.7151
G20	78	84	58	83	84	84	80	84	84	80	80	879	79.9091	7.59545
G21	26	34	71	31	33	34	67	33	34	67	67	497	45.1818	18.2637
G22	77	75	30	77	77	77	36	77	75	36	36	673	61.1818	21.2312
G23	86	87	77	86	86	86	93	86	87	93	93	960	87.2727	4.60632
G24	78	81	53	80	80	80	70	80	81	70	70	823	74.8182	8.60021
G25	92	92	11	92	92	92	45	92	92	45	45	790	71.8182	29.5087
G26	32	15	3	21	21	21	2	21	15	2	2	155	14.0909	10.3678
G27	91	89	2	91	91	91	3	91	89	3	3	644	58.5455	44.2433
G28	84	78	27	83	83	83	42	83	78	42	42	725	65.9091	22.3985
G29	78	81	53	80	80	80	70	80	81	70	70	823	74.8182	8.60021
G30	88	91	41	90	90	90	77	90	91	77	77	902	82	14.8661
G31	40	22	38	35	35	33	31	35	22	31	31	353	32.0909	5.75247
G32	8	3	64	4	4	4	37	4	3	37	37	205	18.6364	21.2804
G33	71	67	13	70	70	70	17	70	67	17	17	549	49.9091	26.9349
G34	88	87	28	88	89	89	58	89	87	58	58	819	74.4545	20.7044
G35	50	64	78	55	55	58	82	55	64	82	82	725	65.9091	12.6606
G36	44	44	57	42	42	42	46	42	44	46	46	495	45	4.31277
G37	50	51	42	52	52	52	44	52	51	44	44	534	48.5455	4.08323
G38	71	73	26	74	74	74	29	74	73	29	29	626	56.9091	22.7528
G39	32	22	42	31	31	31	33	31	22	33	33	341	31	5.44059
G40	54	56	53	54	54	54	53	54	56	53	53	594	54	1.09545
G41	78	76	34	78	78	78	47	78	76	47	47	717	65.1818	17.3771
G42	64	62	16	64	64	64	19	64	62	19	19	517	47	22.821
G43	8	8	85	6	6	6	69	6	8	69	69	340	30.9091	33.6674
G44	60	53	5	56	56	55	8	56	53	8	8	418	38	24.4622
G45	76	68	5	73	73	73	18	73	68	18	18	563	51.1818	29.1918
G46	71	68	18	71	71	71	23	71	68	23	23	578	52.5455	24.48
G47	46	47	42	48	49	48	39	49	47	39	39	493	44.8182	4.1909
G48	87	89	53	87	87	87	85	87	89	85	85	921	83.7273	10.2868
G49	64	59	5	63	63	63	13	63	59	13	13	478	43.4545	25.8742
G50	15	11	37	13	12	12	20	12	11	20	20	183	16.6364	7.6977
G51	17	12	13	15	15	15	6	15	12	6	6	132	12	4.12311
G52	17	22	71	22	22	22	62	22	22	62	62	406	36.9091	21.8653
G53	41	33	42	40	40	40	35	40	33	35	35	414	37.6364	3.41388
G54	60	53	5	56	56	55	8	56	53	8	8	418	38	24.4622
G55	17	15	34	17	17	17	21	17	15	21	21	212	19.2727	5.36826
G56	71	57	1	66	66	66	1	66	57	1	1	453	41.1818	32.1117
G57	32	34	58	38	38	38	54	38	34	54	54	472	42.9091	9.85347
G58	3	7	87	5	5	5	74	5	7	74	74	346	31.4545	36.4976
G59	26	20	51	25	25	25	38	25	20	38	38	331	30.0909	9.7412
G60	64	77	80	74	75	75	90	75	77	90	90	867	78.8182	8.18313
G61	55	49	13	53	53	53	7	53	49	7	7	399	36.2727	22.1499
G62	43	47	65	43	43	44	59	43	47	59	59	552	50.1818	8.47134
G63	26	34	71	31	33	34	67	33	34	67	67	497	45.1818	18.2637
G64	32	50	86	43	45	45	87	45	50	87	87	657	59.7273	21.9321
G65	32	34	58	38	38	38	54	38	34	54	54	472	42.9091	9.85347
G66	11	6	65	8	8	7	41	8	6	41	41	242	22	20.9237
G67	13	19	80	16	16	16	72	16	19	72	72	411	37.3636	29.1728
G68	58	68	71	65	65	65	81	65	68	81	81	768	69.8182	7.84625
G69	46	45	38	47	46	46	32	46	45	32	32	455	41.3636	6.46951
G70	32	53	87	46	47	49	89	47	53	89	89	681	61.9091	21.792
G71	13	22	87	19	20	20	86	20	22	86	86	481	43.7273	33.7967
G72	23	34	82	27	28	29	75	28	34	75	75	510	46.3636	24.3568
G73	26	31	65	27	27	27	56	27	31	56	56	429	39	15.5435
G74	32	22	42	31	31	31	33	31	22	33	33	341	31	5.44059
G75	2	1	78	1	1	1	51	1	1	51	51	239	21.7273	29.5029
G76	46	51	69	51	51	51	65	51	51	65	65	616	56	8.13634
G77	31	34	65	36	37	37	57	37	34	57	57	482	43.8182	12.3598
G78	64	74	58	68	68	68	73	68	74	73	73	761	69.1818	4.97631
G79	26	22	58	26	26	26	52	26	22	52	52	388	35.2727	14.6225
G80	55	59	42	56	58	57	48	58	59	48	48	588	53.4545	5.87135
G81	6	10	91	9	9	9	84	9	10	84	84	405	36.8182	38.8557
G82	55	64	58	61	61	61	66	61	64	66	66	683	62.0909	3.53425
G83	69	64	5	67	67	67	15	67	64	15	15	515	46.8182	27.3818
G84	71	68	18	71	71	71	23	71	68	23	23	578	52.5455	24.48
G85	16	12	30	14	14	13	16	14	12	16	16	173	15.7273	4.98179
G86	41	22	32	36	36	36	28	36	22	28	28	345	31.3636	6.23334
G87	17	15	34	17	17	17	21	17	15	21	21	212	19.2727	5.36826
G88	17	22	71	22	22	22	62	22	22	62	62	406	36.9091	21.8653
G89	90	86	22	88	88	88	43	88	86	43	43	765	69.5455	25.878
G90	45	31	16	41	41	41	10	41	31	10	10	317	28.8182	14.4625
G91	60	57	24	60	59	59	25	59	57	25	25	510	46.3636	17.1655
G92	93	93	11	93	93	93	50	93	93	50	50	812	73.8182	28.6769
G93	32	21	38	30	30	28	30	30	21	30	30	320	29.0909	4.74246
G94	8	1	51	3	3	2	27	3	1	27	27	153	13.9091	16.6039

## Sheet: FSW T2
Ranking of safflower genotypes for FSW in T2 based on Stress Tolerance Index (STI), calculated using the online iPASTIC tool
Genotype Code	Yp	Ys	TOL	MP	GMP	HM	SSI	STI	YI	YSI	RSI	SR	AR	SD
G1	64	73	62	69	72	72	18	72	73	77	77	729	66.2727	16.6739
G2	54	68	75	61	62	62	8	62	68	87	87	694	63.0909	21.1161
G3	13	7	58	12	12	11	49	12	7	46	46	273	24.8182	20.1038
G4	25	71	93	50	54	54	1	54	71	94	94	661	60.0909	29.2522
G5	90	91	23	91	91	91	48	91	91	47	47	801	72.8182	25.903
G6	59	62	53	64	65	65	30	65	62	65	65	655	59.5455	10.4725
G7	10	6	69	7	7	7	44	7	6	51	51	265	24.0909	24.2547
G8	48	43	12	48	48	48	86	48	43	9	9	442	40.1818	22.7148
G9	43	37	45	39	40	39	51	40	37	42	42	455	41.3636	4.03169
G10	45	29	29	43	42	41	75	42	29	20	20	415	37.7273	15.4084
G11	64	59	23	62	61	61	71	61	59	24	24	569	51.7273	18.3144
G12	45	28	27	39	39	38	82	39	28	13	13	391	35.5455	18.6888
G13	64	62	45	66	66	66	41	66	62	53	53	644	58.5455	9.10345
G14	4	11	90	7	9	9	10	9	11	85	85	330	30	36.4692
G15	34	21	28	23	23	23	78	23	21	17	17	308	28	17.2511
G16	33	47	81	38	38	42	11	38	47	84	84	543	49.3636	23.6486
G17	25	14	13	20	20	19	88	20	14	7	7	247	22.4545	22.456
G18	87	88	37	88	88	88	32	88	88	63	63	810	73.6364	21.7222
G19	15	19	70	16	16	16	38	16	19	57	57	339	30.8182	20.8941
G20	48	62	76	60	60	60	7	60	62	88	88	671	61	21.8495
G21	39	22	39	33	33	33	60	33	22	35	35	384	34.9091	10.0544
G22	77	75	20	77	77	77	70	77	75	25	25	675	61.3636	24.5449
G23	88	92	62	89	89	89	4	89	92	91	91	876	79.6364	26.4888
G24	78	78	14	80	80	80	68	80	78	26	26	688	62.5455	26.4438
G25	91	89	2	90	90	90	91	90	89	4	4	730	66.3636	40.4902
G26	84	82	6	83	83	83	89	83	82	6	6	687	62.4545	36.308
G27	85	83	11	85	85	85	81	85	83	14	14	711	64.6364	33.1972
G28	69	62	37	68	68	68	50	68	62	45	45	642	58.3636	11.8091
G29	83	84	31	84	84	84	55	84	84	40	40	753	68.4545	22.0561
G30	93	92	9	93	93	93	67	93	92	28	28	781	71	32.9545
G31	56	44	3	51	50	50	93	50	44	2	2	445	40.4545	27.8796
G32	12	16	85	14	14	14	19	14	16	76	76	356	32.3636	30.0941
G33	82	78	10	82	82	82	83	82	78	12	12	683	62.0909	32.6449
G34	92	90	7	92	92	92	72	92	90	23	23	765	69.5455	34.0716
G35	69	72	51	73	73	73	31	73	72	64	64	715	65	13.1301
G36	39	46	71	44	44	44	26	44	46	69	69	542	49.2727	14.2484
G37	64	62	45	66	66	66	41	66	62	53	53	644	58.5455	9.10345
G38	58	54	23	56	56	56	74	56	54	21	21	529	48.0909	17.8519
G39	43	37	45	39	40	39	51	40	37	42	42	455	41.3636	4.03169
G40	59	54	20	57	57	57	79	57	54	15	15	524	47.6364	21.0679
G41	78	78	14	80	80	80	68	80	78	26	26	688	62.5455	26.4438
G42	69	69	45	69	70	70	39	70	69	55	55	680	61.8182	11.4177
G43	2	3	86	3	3	3	23	3	3	72	72	273	24.8182	34.023
G44	69	60	14	64	64	64	76	64	60	19	19	573	52.0909	22.7836
G45	78	74	3	78	78	78	92	78	74	3	3	639	58.0909	35.6972
G46	78	75	7	79	79	79	87	79	75	8	8	654	59.4545	33.4077
G47	35	29	55	33	34	34	45	34	29	49	49	426	38.7273	9.04534
G48	88	86	3	87	87	87	90	87	86	5	5	711	64.6364	38.7486
G49	74	78	61	76	76	75	12	76	78	83	83	772	70.1818	20.1485
G50	10	5	51	6	6	6	57	6	5	38	38	228	20.7273	20.7513
G51	25	37	72	33	36	36	25	36	37	70	70	477	43.3636	18.0681
G52	25	29	65	30	30	30	34	30	29	59	59	420	38.1818	14.8783
G53	22	29	74	26	27	27	28	27	29	67	67	423	38.4545	20.0018
G54	74	75	53	74	74	74	24	74	75	71	71	739	67.1818	15.6513
G55	22	22	65	25	25	25	37	25	22	58	58	384	34.9091	16.9379
G56	69	69	45	69	70	70	39	70	69	55	55	680	61.8182	11.4177
G57	39	51	79	46	46	46	14	46	51	81	81	580	52.7273	20.4063
G58	5	9	82	7	8	8	22	8	9	73	73	304	27.6364	31.4524
G59	35	29	55	33	34	34	45	34	29	49	49	426	38.7273	9.04534
G60	59	84	90	74	75	76	2	75	84	93	93	805	73.1818	25.6625
G61	48	50	36	51	51	51	58	51	50	37	37	520	47.2727	7.24004
G62	39	47	72	45	45	45	21	45	47	74	74	554	50.3636	16.4759
G63	25	29	65	30	30	30	34	30	29	59	59	420	38.1818	14.8783
G64	48	44	14	49	49	49	84	49	44	11	11	452	41.0909	21.6816
G65	5	11	88	10	11	12	16	11	11	79	79	333	30.2727	33.3979
G66	8	9	76	10	10	10	29	10	9	66	66	303	27.5455	27.5839
G67	35	37	62	37	37	37	33	37	37	62	62	476	43.2727	12.0921
G68	48	53	41	53	52	52	56	52	53	39	39	538	48.9091	6.23626
G69	35	47	79	39	43	43	15	43	47	80	80	551	50.0909	20.9211
G70	25	29	65	30	30	30	34	30	29	59	59	420	38.1818	14.8783
G71	17	29	82	23	24	24	13	24	29	82	82	429	39	27.9964
G72	8	14	86	13	13	13	17	13	14	78	78	347	31.5455	31.684
G73	19	16	41	17	17	17	61	17	16	33	33	287	26.0909	14.5633
G74	22	20	39	21	21	21	64	21	20	31	31	311	28.2727	13.3947
G75	2	11	92	4	5	5	5	5	11	90	90	320	29.0909	39.6446
G76	55	51	31	54	53	53	66	53	51	29	29	525	47.7273	12.2971
G77	17	22	76	22	22	22	20	22	22	75	75	395	35.9091	25.3671
G78	74	62	31	69	69	69	59	69	62	36	36	636	57.8182	15.7151
G79	25	22	55	26	26	26	47	26	22	48	48	371	33.7273	12.7522
G80	59	54	20	57	57	57	79	57	54	15	15	524	47.6364	21.0679
G81	14	22	89	19	19	20	6	19	22	89	89	408	37.0909	33.6347
G82	57	54	35	55	55	55	65	55	54	30	30	545	49.5455	11.9529
G83	48	1	1	1	1	1	94	1	1	1	1	151	13.7273	30.1267
G84	64	60	31	63	63	63	63	63	60	32	32	594	54	14.4014
G85	21	41	84	28	29	29	9	29	41	86	86	483	43.9091	27.9838
G86	47	41	14	47	47	47	85	47	41	10	10	436	39.6364	21.7866
G87	1	2	94	2	2	2	3	2	2	92	92	294	26.7273	42.3559
G88	25	27	59	28	28	28	43	28	27	52	52	397	36.0909	12.7629
G89	86	87	44	86	86	86	27	86	87	68	68	811	73.7273	20.5868
G90	16	7	30	15	15	15	77	15	7	18	18	233	21.1818	19.4824
G91	59	58	23	59	59	59	73	59	58	22	22	551	50.0909	18.3273
G92	94	94	19	94	94	94	51	94	94	42	42	812	73.8182	28.9856
G93	19	16	41	17	17	17	61	17	16	33	33	287	26.0909	14.5633
G94	7	4	60	5	4	4	54	4	4	41	41	228	20.7273	23.0352

## Sheet: NL T2
Ranking of safflower genotypes for NL in T2 based on Stress Tolerance Index (STI), calculated using the online iPASTIC tool
Genotype Code	Yp	Ys	TOL	MP	GMP	HM	SSI	STI	YI	YSI	RSI	SR	AR	SD
G1	67	10	1	46	46	46	1	46	10	1	1	275	25	25.0639
G2	24	10	4	25	25	25	4	25	10	4	4	160	14.5455	10.0634
G3	2	2	56	2	2	2	56	2	2	56	56	238	21.6364	27.2443
G4	24	10	4	25	25	25	4	25	10	4	4	160	14.5455	10.0634
G5	67	48	4	69	69	69	4	69	48	4	4	455	41.3636	30.6342
G6	24	47	54	45	45	45	55	45	47	55	55	517	47	8.86566
G7	5	2	4	5	5	5	4	5	2	4	4	45	4.09091	1.13618
G8	5	10	56	9	9	9	60	9	10	60	60	297	27	25.4283
G9	5	10	56	9	9	9	60	9	10	60	60	297	27	25.4283
G10	5	10	56	9	9	9	60	9	10	60	60	297	27	25.4283
G11	24	48	56	46	46	46	74	46	48	74	74	582	52.9091	15.5528
G12	67	48	4	69	69	69	4	69	48	4	4	455	41.3636	30.6342
G13	67	48	4	69	69	69	4	69	48	4	4	455	41.3636	30.6342
G14	5	10	56	9	9	9	60	9	10	60	60	297	27	25.4283
G15	24	10	4	25	25	25	4	25	10	4	4	160	14.5455	10.0634
G16	67	48	4	69	69	69	4	69	48	4	4	455	41.3636	30.6342
G17	5	10	56	9	9	9	60	9	10	60	60	297	27	25.4283
G18	24	48	56	46	46	46	74	46	48	74	74	582	52.9091	15.5528
G19	5	10	56	9	9	9	60	9	10	60	60	297	27	25.4283
G20	24	10	4	25	25	25	4	25	10	4	4	160	14.5455	10.0634
G21	5	10	56	9	9	9	60	9	10	60	60	297	27	25.4283
G22	67	48	4	69	69	69	4	69	48	4	4	455	41.3636	30.6342
G23	24	48	56	46	46	46	74	46	48	74	74	582	52.9091	15.5528
G24	24	10	4	25	25	25	4	25	10	4	4	160	14.5455	10.0634
G25	67	48	4	69	69	69	4	69	48	4	4	455	41.3636	30.6342
G26	67	10	1	46	46	46	1	46	10	1	1	275	25	25.0639
G27	24	2	1	9	9	9	3	9	2	3	3	74	6.72727	6.61953
G28	67	48	4	69	69	69	4	69	48	4	4	455	41.3636	30.6342
G29	67	48	4	69	69	69	4	69	48	4	4	455	41.3636	30.6342
G30	24	48	56	46	46	46	74	46	48	74	74	582	52.9091	15.5528
G31	5	10	56	9	9	9	60	9	10	60	60	297	27	25.4283
G32	5	10	56	9	9	9	60	9	10	60	60	297	27	25.4283
G33	67	48	4	69	69	69	4	69	48	4	4	455	41.3636	30.6342
G34	67	48	4	69	69	69	4	69	48	4	4	455	41.3636	30.6342
G35	24	48	56	46	46	46	74	46	48	74	74	582	52.9091	15.5528
G36	67	48	4	69	69	69	4	69	48	4	4	455	41.3636	30.6342
G37	67	48	4	69	69	69	4	69	48	4	4	455	41.3636	30.6342
G38	24	48	56	46	46	46	74	46	48	74	74	582	52.9091	15.5528
G39	24	10	4	25	25	25	4	25	10	4	4	160	14.5455	10.0634
G40	67	48	4	69	69	69	4	69	48	4	4	455	41.3636	30.6342
G41	67	48	4	69	69	69	4	69	48	4	4	455	41.3636	30.6342
G42	24	48	56	46	46	46	74	46	48	74	74	582	52.9091	15.5528
G43	5	2	4	5	5	5	4	5	2	4	4	45	4.09091	1.13618
G44	24	48	56	46	46	46	74	46	48	74	74	582	52.9091	15.5528
G45	5	10	56	9	9	9	60	9	10	60	60	297	27	25.4283
G46	24	48	56	46	46	46	74	46	48	74	74	582	52.9091	15.5528
G47	24	10	4	25	25	25	4	25	10	4	4	160	14.5455	10.0634
G48	67	48	4	69	69	69	4	69	48	4	4	455	41.3636	30.6342
G49	24	10	4	25	25	25	4	25	10	4	4	160	14.5455	10.0634
G50	5	2	4	5	5	5	4	5	2	4	4	45	4.09091	1.13618
G51	24	48	56	46	46	46	74	46	48	74	74	582	52.9091	15.5528
G52	24	48	56	46	46	46	74	46	48	74	74	582	52.9091	15.5528
G53	67	48	4	69	69	69	4	69	48	4	4	455	41.3636	30.6342
G54	67	48	4	69	69	69	4	69	48	4	4	455	41.3636	30.6342
G55	24	10	4	25	25	25	4	25	10	4	4	160	14.5455	10.0634
G56	67	48	4	69	69	69	4	69	48	4	4	455	41.3636	30.6342
G57	67	48	4	69	69	69	4	69	48	4	4	455	41.3636	30.6342
G58	2	2	56	2	2	2	56	2	2	56	56	238	21.6364	27.2443
G59	67	48	4	69	69	69	4	69	48	4	4	455	41.3636	30.6342
G60	67	48	4	69	69	69	4	69	48	4	4	455	41.3636	30.6342
G61	24	48	56	46	46	46	74	46	48	74	74	582	52.9091	15.5528
G62	24	48	56	46	46	46	74	46	48	74	74	582	52.9091	15.5528
G63	24	10	4	25	25	25	4	25	10	4	4	160	14.5455	10.0634
G64	24	10	4	25	25	25	4	25	10	4	4	160	14.5455	10.0634
G65	24	10	4	25	25	25	4	25	10	4	4	160	14.5455	10.0634
G66	24	10	4	25	25	25	4	25	10	4	4	160	14.5455	10.0634
G67	67	48	4	69	69	69	4	69	48	4	4	455	41.3636	30.6342
G68	24	10	4	25	25	25	4	25	10	4	4	160	14.5455	10.0634
G69	24	48	56	46	46	46	74	46	48	74	74	582	52.9091	15.5528
G70	24	48	56	46	46	46	74	46	48	74	74	582	52.9091	15.5528
G71	67	48	4	69	69	69	4	69	48	4	4	455	41.3636	30.6342
G72	5	10	56	9	9	9	60	9	10	60	60	297	27	25.4283
G73	24	48	56	46	46	46	74	46	48	74	74	582	52.9091	15.5528
G74	24	10	4	25	25	25	4	25	10	4	4	160	14.5455	10.0634
G75	5	10	56	9	9	9	60	9	10	60	60	297	27	25.4283
G76	24	10	4	25	25	25	4	25	10	4	4	160	14.5455	10.0634
G77	23	10	54	24	24	24	54	24	10	54	54	355	32.2727	18.0005
G78	67	48	4	69	69	69	4	69	48	4	4	455	41.3636	30.6342
G79	24	48	56	46	46	46	74	46	48	74	74	582	52.9091	15.5528
G80	24	10	4	25	25	25	4	25	10	4	4	160	14.5455	10.0634
G81	5	2	4	5	5	5	4	5	2	4	4	45	4.09091	1.13618
G82	5	10	56	9	9	9	60	9	10	60	60	297	27	25.4283
G83	24	48	56	46	46	46	74	46	48	74	74	582	52.9091	15.5528
G84	67	48	4	69	69	69	4	69	48	4	4	455	41.3636	30.6342
G85	24	10	4	25	25	25	4	25	10	4	4	160	14.5455	10.0634
G86	24	48	56	46	46	46	74	46	48	74	74	582	52.9091	15.5528
G87	2	2	56	2	2	2	56	2	2	56	56	238	21.6364	27.2443
G88	24	10	4	25	25	25	4	25	10	4	4	160	14.5455	10.0634
G89	24	10	4	25	25	25	4	25	10	4	4	160	14.5455	10.0634
G90	5	10	56	9	9	9	60	9	10	60	60	297	27	25.4283
G91	24	48	56	46	46	46	74	46	48	74	74	582	52.9091	15.5528
G92	67	48	4	69	69	69	4	69	48	4	4	455	41.3636	30.6342
G93	24	48	56	46	46	46	74	46	48	74	74	582	52.9091	15.5528
G94	1	1	94	1	1	1	59	1	1	59	59	278	25.2727	35.0145

## Sheet: PH T2
Ranking of safflower genotypes for PH in T2 based on Stress Tolerance Index (STI), calculated using the online iPASTIC tool
Genotype Code	Yp	Ys	TOL	MP	GMP	HM	SSI	STI	YI	YSI	RSI	SR	AR	SD
G1	47	71	86	55	57	58	88	57	71	88	88	766	69.6364	15.6989
G2	9	79	94	43	45	50	94	45	79	94	94	726	66	28.9655
G3	5	23	91	12	13	13	90	13	23	90	90	463	42.0909	38.5057
G4	40	18	54	29	28	27	47	28	18	47	47	383	34.8182	12.6239
G5	90	88	2	90	90	90	2	90	88	2	2	634	57.6364	44.1164
G6	68	63	25	71	71	71	27	71	63	27	27	584	53.0909	21.2906
G7	6	1	39	3	3	3	34	3	1	34	34	161	14.6364	16.4516
G8	44	21	49	39	38	36	44	38	21	44	44	418	38	9.20869
G9	21	8	14	8	8	8	11	8	8	11	11	116	10.5455	4.00908
G10	12	3	27	6	6	6	19	6	3	19	19	126	11.4545	8.21418
G11	79	75	5	79	79	79	5	79	75	5	5	565	51.3636	36.7893
G12	10	14	72	14	14	15	67	14	14	67	67	368	33.4545	27.6491
G13	72	41	1	56	55	55	1	55	41	1	1	379	34.4545	27.7538
G14	4	20	90	8	10	11	89	10	20	89	89	440	40	39.3243
G15	33	26	67	33	32	32	64	32	26	64	64	473	43	17.4356
G16	43	30	57	41	41	41	56	41	30	56	56	492	44.7273	10.1202
G17	26	15	55	21	21	19	52	21	15	52	52	349	31.7273	16.9534
G18	58	51	46	57	56	56	50	56	51	50	50	581	52.8182	3.89405
G19	21	15	57	19	18	18	55	18	15	55	55	346	31.4545	19.1435
G20	21	5	9	7	7	7	7	7	5	7	7	89	8.09091	4.41485
G21	15	30	82	23	25	25	81	25	30	81	81	498	45.2727	28.7927
G22	68	56	15	69	69	69	14	69	56	14	14	513	46.6364	26.1315
G23	84	83	13	84	84	84	15	84	83	15	15	644	58.5455	34.9267
G24	86	88	20	88	88	88	25	88	88	25	25	709	64.4545	32.3059
G25	91	92	18	91	91	91	20	91	92	20	20	717	65.1818	36.2238
G26	81	78	8	80	80	80	6	80	78	6	6	583	53	36.8809
G27	86	84	7	86	86	86	8	86	84	8	8	629	57.1818	39.199
G28	79	87	62	81	81	82	85	81	87	85	85	895	81.3636	6.96093
G29	86	88	20	88	88	88	25	88	88	25	25	709	64.4545	32.3059
G30	92	91	6	92	92	92	10	92	91	10	10	678	61.6364	41.7475
G31	74	75	30	75	75	75	36	75	75	36	36	662	60.1818	20.4295
G32	20	9	24	11	9	9	17	9	9	17	17	151	13.7273	5.44226
G33	86	85	10	87	87	87	12	87	85	12	12	650	59.0909	37.7424
G34	94	92	3	93	93	93	4	93	92	4	4	665	60.4545	44.9608
G35	39	25	61	35	35	34	61	35	25	61	61	472	42.9091	14.9429
G36	60	69	59	63	63	63	68	63	69	68	68	713	64.8182	3.68288
G37	77	75	23	78	78	78	22	78	75	22	22	628	57.0909	27.6458
G38	62	52	46	61	61	61	51	61	52	51	51	609	55.3636	5.81847
G39	48	52	71	52	53	53	79	53	52	79	79	671	61	12.946
G40	65	56	27	66	66	66	30	66	56	30	30	558	50.7273	17.4476
G41	65	63	34	68	68	68	38	68	63	38	38	611	55.5455	14.8618
G42	72	80	42	76	76	76	49	76	80	49	49	725	65.9091	15.0695
G43	33	26	67	33	32	32	64	32	26	64	64	473	43	17.4356
G44	33	17	55	23	23	22	54	23	17	54	54	375	34.0909	16.5134
G45	53	50	59	52	52	52	62	52	50	62	62	606	55.0909	5.02901
G46	68	63	25	71	71	71	27	71	63	27	27	584	53.0909	21.2906
G47	48	41	34	45	44	44	35	44	41	35	35	446	40.5455	4.96716
G48	83	81	34	82	82	81	41	82	81	41	41	729	66.2727	21.5179
G49	82	82	39	83	83	83	53	83	82	53	53	776	70.5455	17.1252
G50	11	26	88	18	20	21	87	20	26	87	87	491	44.6364	34.0184
G51	46	46	44	44	43	43	42	43	46	42	42	481	43.7273	1.61808
G52	14	38	87	26	26	28	86	26	38	86	86	541	49.1818	30.076
G53	16	26	80	25	24	24	78	24	26	78	78	479	43.5455	27.8473
G54	68	52	12	67	67	67	13	67	52	13	13	491	44.6364	25.9279
G55	45	63	89	51	51	51	91	51	63	91	91	737	67	19.3701
G56	74	71	27	74	74	74	31	74	71	31	31	632	57.4545	21.8237
G57	41	38	65	42	42	42	63	42	38	63	63	539	49	11.6017
G58	1	5	82	1	1	1	69	1	5	69	69	304	27.6364	35.5817
G59	30	41	78	38	39	39	77	39	41	77	77	576	52.3636	19.9463
G60	63	56	44	62	62	62	45	62	56	45	45	602	54.7273	8.25943
G61	53	46	33	49	49	47	32	49	46	32	32	468	42.5455	8.38288
G62	60	71	64	64	65	65	72	65	71	72	72	741	67.3636	4.29588
G63	30	38	76	37	36	37	74	36	38	74	74	550	50	19.5499
G64	30	11	30	15	15	12	23	15	11	23	23	208	18.9091	7.17572
G65	33	60	92	45	47	48	93	47	60	93	93	711	64.6364	23.4319
G66	13	12	51	13	11	10	43	11	12	43	43	262	23.8182	16.9577
G67	16	18	70	19	19	20	66	19	18	66	66	397	36.0909	24.5498
G68	21	45	82	36	37	38	83	37	45	83	83	590	53.6364	23.9051
G69	55	63	67	59	59	59	76	59	63	76	76	712	64.7273	7.86245
G70	26	46	85	39	40	40	84	40	46	84	84	614	55.8182	23.1293
G71	7	2	41	4	4	4	37	4	2	37	37	179	16.2727	17.3095
G72	33	13	37	17	17	17	33	17	13	33	33	263	23.9091	9.64836
G73	2	3	66	2	2	2	57	2	3	57	57	253	23	28.8479
G74	21	34	78	30	31	31	75	31	34	75	75	515	46.8182	23.2027
G75	8	5	46	5	5	5	39	5	5	39	39	201	18.2727	17.9449
G76	50	60	75	54	54	54	82	54	60	82	82	707	64.2727	13.1156
G77	26	30	73	30	30	30	71	30	30	71	71	492	44.7273	21.2654
G78	41	10	4	16	16	16	3	16	10	3	3	138	12.5455	11.0305
G79	56	34	11	48	48	46	9	48	34	9	9	352	32	18.9103
G80	64	62	43	64	64	64	46	64	62	46	46	625	56.8182	9.23924
G81	57	52	52	58	58	57	58	58	52	58	58	618	56.1818	2.7136
G82	65	69	38	70	70	70	40	70	69	40	40	641	58.2727	14.9606
G83	52	41	30	47	46	45	29	46	41	29	29	435	39.5455	8.67599
G84	58	56	52	60	60	60	59	60	56	59	59	639	58.0909	2.50817
G85	18	34	81	27	29	29	80	29	34	80	80	521	47.3636	26.4056
G86	78	71	15	77	77	77	16	77	71	16	16	591	53.7273	30.2029
G87	2	30	93	10	12	14	92	12	30	92	92	479	43.5455	39.4598
G88	50	49	49	50	50	49	48	50	49	48	48	540	49.0909	0.831209
G89	84	85	19	85	85	85	24	85	85	24	24	685	62.2727	31.3659
G90	33	21	63	28	27	26	60	27	21	60	60	426	38.7273	17.7769
G91	74	68	20	73	73	73	18	73	68	18	18	576	52.3636	26.9268
G92	93	94	17	94	94	94	21	94	94	21	21	737	67	37.28
G93	18	23	73	22	22	23	70	22	23	70	70	436	39.6364	24.7195
G94	26	34	76	32	34	35	73	34	34	73	73	524	47.6364	20.858

## Sheet: RL T2
Ranking of safflower genotypes for RL in T2 based on Stress Tolerance Index (STI), calculated using the online iPASTIC tool
Genotype Code	Yp	Ys	TOL	MP	GMP	HM	SSI	STI	YI	YSI	RSI	SR	AR	SD
G1	43	66	90	56	56	56	92	56	66	92	92	765	69.5455	18.4248
G2	40	74	93	57	57	59	93	57	74	93	93	790	71.8182	19.0778
G3	3	28	94	4	7	13	94	7	28	94	94	466	42.3636	41.7882
G4	62	55	56	62	62	62	65	62	55	65	65	671	61	3.87298
G5	84	87	20	86	87	87	34	87	87	34	34	727	66.0909	28.4902
G6	81	77	10	78	78	78	13	78	77	13	13	596	54.1818	33.2711
G7	14	26	83	20	22	22	74	22	26	74	74	457	41.5455	27.8042
G8	17	3	5	8	8	7	5	8	3	5	5	74	6.72727	3.87533
G9	17	10	14	14	14	14	11	14	10	11	11	140	12.7273	2.24013
G10	34	2	1	10	11	10	1	11	2	1	1	84	7.63636	9.84147
G11	82	74	2	80	80	80	2	80	74	2	2	558	50.7273	38.712
G12	12	13	37	10	11	10	22	11	13	22	22	183	16.6364	8.36986
G13	65	55	51	63	63	63	54	63	55	54	54	640	58.1818	5.13455
G14	41	63	87	55	55	55	91	55	63	91	91	747	67.9091	18.447
G15	17	16	70	20	20	20	59	20	16	59	59	376	34.1818	22.117
G16	12	33	87	26	29	29	88	29	33	88	88	542	49.2727	31.01
G17	4	16	87	15	15	15	85	15	16	85	85	438	39.8182	36.3753
G18	37	38	41	37	37	37	38	37	38	38	38	416	37.8182	1.16775
G19	17	7	9	10	10	9	7	10	7	7	7	100	9.09091	2.94803
G20	7	16	85	17	17	17	81	17	16	81	81	435	39.5455	33.7975
G21	8	15	81	16	16	16	69	16	15	69	69	390	35.4545	29.2485
G22	47	33	14	41	41	41	15	41	33	15	15	336	30.5455	13.11
G23	84	88	62	88	88	88	86	88	88	86	86	932	84.7273	7.65625
G24	86	82	8	84	84	84	9	84	82	9	9	621	56.4545	37.8375
G25	94	94	25	94	94	94	45	94	94	45	45	818	74.3636	27.7895
G26	87	82	5	86	86	86	5	86	82	5	5	615	55.9091	40.3942
G27	87	88	49	89	89	89	72	89	88	72	72	884	80.3636	12.8551
G28	77	77	22	76	76	76	29	76	77	29	29	644	58.5455	24.8892
G29	87	81	4	85	85	85	3	85	81	3	3	602	54.7273	40.8512
G30	92	92	25	92	92	92	43	92	92	43	43	798	72.5455	27.4385
G31	65	66	65	67	67	67	68	67	66	68	68	734	66.7273	1.10371
G32	8	7	37	6	5	5	21	5	7	21	21	143	13	10.5167
G33	90	90	49	90	90	90	75	90	90	75	75	904	82.1818	12.9755
G34	93	93	33	93	93	93	44	93	93	44	44	816	74.1818	26.2824
G35	52	63	78	60	61	61	87	61	63	87	87	760	69.0909	12.9881
G36	52	49	25	50	50	50	24	50	49	24	24	447	40.6364	13.0175
G37	70	63	51	68	68	68	57	68	63	57	57	690	62.7273	6.32599
G38	49	33	7	43	43	43	8	43	33	8	8	318	28.9091	17.3865
G39	52	55	73	58	58	57	80	58	55	80	80	706	64.1818	11.4527
G40	74	68	10	74	73	73	12	73	68	12	12	549	49.9091	30.5269
G41	71	70	20	72	72	72	28	72	70	28	28	603	54.8182	22.9644
G42	77	82	45	81	81	81	49	81	82	49	49	757	68.8182	16.5941
G43	6	10	45	5	6	6	40	6	10	40	40	214	19.4545	17.409
G44	17	22	73	23	23	23	62	23	22	62	62	412	37.4545	21.9151
G45	43	46	44	46	46	46	42	46	46	42	42	489	44.4545	1.86353
G46	71	74	25	73	74	74	35	74	74	35	35	644	58.5455	20.8488
G47	27	14	51	19	19	19	48	19	14	48	48	326	29.6364	15.5452
G48	82	82	22	83	83	83	30	83	82	30	30	690	62.7273	27.6228
G49	74	79	35	76	77	77	41	77	79	41	41	697	63.3636	19.0382
G50	10	22	84	18	18	18	77	18	22	77	77	441	40.0909	30.8657
G51	37	44	48	41	42	42	47	42	44	47	47	481	43.7273	3.34936
G52	28	33	78	32	32	32	71	32	33	71	71	513	46.6364	20.834
G53	28	16	56	26	26	26	50	26	16	50	50	370	33.6364	14.8005
G54	63	60	56	65	65	65	66	65	60	66	66	697	63.3636	3.29462
G55	32	29	70	31	31	31	61	31	29	61	61	467	42.4545	16.6935
G56	77	86	47	82	82	82	53	82	86	53	53	783	71.1818	15.8671
G57	36	30	68	35	34	34	58	34	30	58	58	475	43.1818	14.1196
G58	10	3	12	6	4	4	10	4	3	10	10	76	6.90909	3.4772
G59	47	42	25	45	44	44	23	44	42	23	23	402	36.5455	10.4438
G60	69	70	67	70	70	70	76	70	70	76	76	784	71.2727	3.16515
G61	52	49	25	50	50	50	24	50	49	24	24	447	40.6364	13.0175
G62	52	49	25	50	50	50	24	50	49	24	24	447	40.6364	13.0175
G63	17	16	70	20	20	20	59	20	16	59	59	376	34.1818	22.117
G64	17	22	73	23	23	23	62	23	22	62	62	412	37.4545	21.9151
G65	65	70	69	69	69	69	79	69	70	79	79	787	71.5455	4.96716
G66	16	10	17	13	13	12	16	13	10	16	16	152	13.8182	2.52262
G67	25	3	3	9	9	8	4	9	3	4	4	81	7.36364	6.40738
G68	28	38	81	33	33	33	78	33	38	78	78	551	50.0909	22.893
G69	37	38	41	37	37	37	38	37	38	38	38	416	37.8182	1.16775
G70	51	49	35	49	49	49	33	49	49	33	33	479	43.5455	8.00454
G71	28	16	56	26	26	26	50	26	16	50	50	370	33.6364	14.8005
G72	4	6	43	3	3	3	32	3	6	32	32	167	15.1818	15.8418
G73	1	7	92	2	2	2	84	2	7	84	84	367	33.3636	41.836
G74	25	46	91	36	36	36	90	36	46	90	90	622	56.5455	27.296
G75	2	1	64	1	1	1	46	1	1	46	46	210	19.0909	25.3868
G76	63	60	56	65	65	65	66	65	60	66	66	697	63.3636	3.29462
G77	34	26	56	30	30	30	52	30	26	52	52	418	38	12.1326
G78	52	60	77	59	59	58	82	59	60	82	82	730	66.3636	11.6899
G79	43	43	40	44	45	45	37	45	43	37	37	459	41.7273	3.34936
G80	71	68	18	71	71	71	20	71	68	20	20	569	51.7273	25.5816
G81	41	33	22	39	40	40	19	40	33	19	19	345	31.3636	9.62572
G82	61	55	66	60	60	60	70	60	55	70	70	687	62.4545	5.66328
G83	52	49	25	50	50	50	24	50	49	24	24	447	40.6364	13.0175
G84	52	44	19	48	48	48	18	48	44	18	18	405	36.8182	14.8783
G85	17	22	73	23	23	23	62	23	22	62	62	412	37.4545	21.9151
G86	65	55	51	63	63	63	54	63	55	54	54	640	58.1818	5.13455
G87	52	54	55	54	54	54	56	54	54	56	56	599	54.4545	1.21356
G88	49	46	37	47	47	47	31	47	46	31	31	459	41.7273	7.53778
G89	80	80	33	78	79	79	36	79	80	36	36	696	63.2727	22.24
G90	43	30	16	39	39	39	14	39	30	14	14	317	28.8182	12.0068
G91	74	70	13	75	75	75	17	75	70	17	17	578	52.5455	29.0529
G92	90	91	62	91	91	91	89	91	91	89	89	965	87.7273	8.5801
G93	14	30	86	26	28	28	83	28	30	83	83	519	47.1818	29.3251
G94	32	38	78	34	35	35	73	35	38	73	73	544	49.4545	19.7756

## Sheet: BY T3
Ranking of safflower genotypes for BY in T3 based on Stress Tolerance Index (STI), calculated using the online iPASTIC tool
Genotype Code	Yp	Ys	TOL	MP	GMP	HM	SSI	STI	YI	YSI	RSI	SR	AR	SD
G1	55	83	86	74	78	78	2	78	83	93	93	803	73	25.7099
G2	64	60	31	61	61	61	55	61	60	40	40	594	54	11.3578
G3	9	19	92	13	13	13	12	13	19	83	83	369	33.5455	33.8921
G4	67	66	39	62	63	64	43	63	66	52	52	637	57.9091	9.84332
G5	92	91	5	92	92	92	68	92	91	27	27	769	69.9091	33.5096
G6	77	71	20	70	70	69	62	70	71	33	33	646	58.7273	19.8902
G7	13	7	64	11	10	10	71	10	7	24	24	251	22.8182	22.9121
G8	50	51	51	51	51	51	42	51	51	53	53	555	50.4545	2.94495
G9	36	17	16	25	24	24	88	24	17	7	7	285	25.9091	22.2282
G10	40	21	23	35	34	32	86	34	21	9	9	344	31.2727	20.9098
G11	60	54	30	56	56	57	66	56	54	29	29	547	49.7273	13.5136
G12	36	23	39	32	31	30	79	31	23	16	16	356	32.3636	17.183
G13	57	54	33	54	54	54	60	54	54	35	35	544	49.4545	9.90317
G14	3	7	88	5	6	6	18	6	7	77	77	300	27.2727	34.6182
G15	14	12	53	16	15	14	72	15	12	23	23	269	24.4545	19.6436
G16	20	18	56	20	20	19	65	20	18	30	30	316	28.7273	16.4079
G17	39	26	36	36	35	34	77	35	26	18	18	380	34.5455	15.8768
G18	86	87	36	87	87	87	13	87	87	82	82	821	74.6364	25.39
G19	5	9	84	8	8	8	19	8	9	76	76	310	28.1818	32.6736
G20	58	80	82	73	76	76	3	76	80	92	92	788	71.6364	24.5612
G21	32	54	80	45	48	49	11	48	54	84	84	589	53.5455	22.3265
G22	79	77	26	81	81	80	37	81	77	58	58	735	66.8182	19.6052
G23	85	92	68	88	88	90	5	88	92	90	90	876	79.6364	25.637
G24	84	80	45	84	84	84	24	84	80	71	71	791	71.9091	19.7051
G25	91	90	6	91	91	91	73	91	90	22	22	758	68.9091	34.2124
G26	75	79	73	80	79	81	8	79	79	87	87	807	73.3636	22.0829
G27	94	94	14	94	94	94	9	94	94	86	86	853	77.5455	32.8249
G28	76	74	48	74	74	75	30	74	74	65	65	729	66.2727	14.5677
G29	81	78	38	83	83	83	28	83	78	67	67	769	69.9091	19.3156
G30	89	88	9	89	89	88	58	89	88	37	37	761	69.1818	29.0717
G31	44	36	42	43	43	42	74	43	36	21	21	445	40.4545	13.9955
G32	4	38	94	14	14	16	6	14	38	89	89	416	37.8182	35.6786
G33	79	63	3	76	73	72	91	73	63	4	4	601	54.6364	33.5895
G34	90	89	8	90	90	89	61	90	89	34	34	764	69.4545	30.3261
G35	67	70	45	65	66	66	41	66	70	54	54	664	60.3636	10.1909
G36	40	50	73	46	46	47	25	46	50	70	70	563	51.1818	14.4763
G37	53	57	47	54	55	56	48	55	57	47	47	576	52.3636	4.22546
G38	73	62	18	66	65	63	70	65	62	25	25	594	54	20.4695
G39	34	43	69	41	42	43	33	42	43	62	62	514	46.7273	11.9674
G40	58	39	7	50	50	50	92	50	39	3	3	441	40.0909	26.9387
G41	81	69	3	79	75	74	90	75	69	5	5	625	56.8182	34.2018
G42	67	72	53	69	69	71	26	69	72	69	69	706	64.1818	13.6954
G43	2	6	91	4	4	4	20	4	6	75	75	291	26.4545	35.1749
G44	64	58	21	59	59	59	69	59	58	26	26	558	50.7273	17.3095
G45	78	65	10	71	71	70	87	71	65	8	8	604	54.9091	30.3132
G46	81	76	16	82	82	79	54	82	76	41	41	710	64.5455	22.8752
G47	31	31	58	32	33	33	53	33	31	42	42	419	38.0909	9.56509
G48	87	85	14	86	86	86	35	86	85	60	60	770	70	25.1476
G49	72	75	55	72	72	73	22	72	75	73	73	734	66.7273	15.8246
G50	5	10	87	9	9	9	16	9	10	79	79	322	29.2727	33.8086
G51	25	28	66	24	25	25	44	25	28	51	51	392	35.6364	14.726
G52	17	24	70	22	22	22	40	22	24	55	55	373	33.9091	18.1078
G53	27	37	71	34	36	37	32	36	37	63	63	473	43	14.9933
G54	71	63	25	62	62	62	57	62	63	38	38	603	54.8182	14.3584
G55	23	13	43	18	18	17	83	18	13	12	12	270	24.5455	21.2761
G56	70	66	34	64	64	65	47	64	66	48	48	636	57.8182	11.5136
G57	43	45	62	44	44	44	38	44	45	57	57	523	47.5455	7.50151
G58	9	3	65	6	5	5	76	5	3	19	19	215	19.5455	25.9436
G59	34	41	66	40	40	40	39	40	41	56	56	493	44.8182	9.85716
G60	61	82	81	77	77	77	4	77	82	91	91	800	72.7273	24.1706
G61	49	48	44	49	49	48	64	49	48	31	31	510	46.3636	9.08045
G62	42	2	2	2	2	2	93	2	2	2	2	153	13.9091	28.846
G63	30	31	59	30	32	31	49	32	31	46	46	417	37.9091	10.1829
G64	46	20	11	39	37	36	89	37	20	6	6	347	31.5455	23.746
G65	55	85	90	78	80	82	1	80	85	94	94	824	74.9091	26.7038
G66	9	13	84	10	11	11	15	11	13	80	80	337	30.6364	32.6168
G67	21	1	1	1	1	1	94	1	1	1	1	124	11.2727	28.0859
G68	51	53	49	53	53	53	45	53	53	50	50	563	51.1818	2.56196
G69	45	34	26	42	41	41	82	41	34	13	13	412	37.4545	18.5761
G70	33	35	60	37	38	38	46	38	35	49	49	458	41.6364	8.29786
G71	16	26	73	21	21	21	36	21	26	59	59	379	34.4545	19.7503
G72	8	43	93	15	17	20	7	17	43	88	88	439	39.9091	34.1041
G73	15	29	76	22	23	23	31	23	29	64	64	399	36.2727	21.0575
G74	26	13	32	19	19	18	85	19	13	10	10	264	24	21.2932
G75	48	42	29	47	45	45	78	45	42	17	17	455	41.3636	16.7289
G76	47	47	50	48	47	46	52	47	47	43	43	517	47	2.60768
G77	19	39	78	28	30	35	21	30	39	74	74	467	42.4545	22.0516
G78	73	66	24	67	67	67	59	67	66	36	36	628	57.0909	16.712
G79	36	21	34	30	29	29	80	29	21	15	15	339	30.8182	17.7754
G80	52	49	26	52	52	52	75	52	49	20	20	499	45.3636	16.6929
G81	12	13	82	12	12	12	23	12	13	72	72	335	30.4545	29.1148
G82	53	60	56	58	58	58	29	58	60	66	66	622	56.5455	9.91326
G83	63	72	62	68	68	68	17	68	72	78	78	714	64.9091	16.7
G84	66	59	21	60	60	60	67	60	59	28	28	568	51.6364	16.9898
G85	24	45	79	37	39	39	14	39	45	81	81	523	47.5455	22.9145
G86	28	29	60	28	28	28	51	28	29	44	44	397	36.0909	11.6056
G87	1	4	89	3	3	3	27	3	4	68	68	273	24.8182	33.4539
G88	29	24	52	27	26	26	63	26	24	32	32	361	32.8182	12.7422
G89	87	83	12	85	85	85	56	85	83	39	39	739	67.1818	26.309
G90	17	10	39	17	16	15	84	16	10	11	11	246	22.3636	21.9831
G91	62	52	13	57	57	55	81	57	52	14	14	514	46.7273	22.6455
G92	93	93	19	93	93	93	10	93	93	85	85	850	77.2727	31.2605
G93	21	33	72	26	27	27	34	27	33	61	61	422	38.3636	17.5344
G94	7	5	77	7	7	7	50	7	5	45	45	262	23.8182	25.561

## Sheet: DRW T3
Ranking of safflower genotypes for DRW in T3 based on Stress Tolerance Index (STI), calculated using the online iPASTIC tool
Genotype Code	Yp	Ys	TOL	MP	GMP	HM	SSI	STI	YI	YSI	RSI	SR	AR	SD
G1	44	41	46	47	49	48	37	49	41	37	37	476	43.2727	4.88039
G2	82	41	10	74	70	67	9	70	41	9	9	482	43.8182	30.1225
G3	10	18	82	11	10	12	68	10	18	68	68	375	34.0909	30.0415
G4	60	41	27	60	56	52	25	56	41	25	25	468	42.5455	14.9356
G5	93	74	3	92	92	86	6	92	74	6	6	624	56.7273	41.362
G6	85	77	23	85	84	81	36	84	77	36	36	704	64	25.1833
G7	23	68	83	30	45	56	86	45	68	86	86	676	61.4545	23.2309
G8	77	89	35	85	89	88	77	89	89	77	77	872	79.2727	15.7104
G9	32	92	87	56	79	90	93	79	92	93	93	886	80.5455	19.5518
G10	51	92	65	74	86	92	92	86	92	92	92	914	83.0909	13.9029
G11	54	84	54	71	80	83	84	80	84	84	84	842	76.5455	11.7929
G12	30	60	69	38	42	51	73	42	60	73	73	611	55.5455	15.7567
G13	63	77	39	76	75	76	62	75	77	62	62	744	67.6364	11.6642
G14	2	60	93	8	15	37	91	15	60	91	91	563	51.1818	37.0994
G15	8	41	90	12	16	27	82	16	41	82	82	497	45.1818	32.6001
G16	15	66	89	25	36	50	88	36	66	88	88	647	58.8182	27.8418
G17	44	68	56	53	57	68	70	57	68	70	70	681	61.9091	8.89331
G18	54	84	54	71	80	83	84	80	84	84	84	842	76.5455	11.7929
G19	1	74	94	5	24	59	94	24	74	94	94	637	57.9091	37.5059
G20	63	91	49	82	88	91	87	88	91	87	87	904	82.1818	13.5633
G21	39	84	73	58	71	80	90	71	84	90	90	830	75.4545	15.7503
G22	77	89	35	85	89	88	77	89	89	77	77	872	79.2727	15.7104
G23	92	92	14	93	94	94	43	94	92	43	43	794	72.1818	29.966
G24	89	84	21	91	91	87	48	91	84	48	48	782	71.0909	24.9097
G25	94	84	5	93	93	93	11	93	84	11	11	672	61.0909	41.0839
G26	16	68	88	27	39	53	89	39	68	89	89	665	60.4545	27.1822
G27	63	77	39	76	75	76	62	75	77	62	62	744	67.6364	11.6642
G28	63	77	39	76	75	76	62	75	77	62	62	744	67.6364	11.6642
G29	63	77	39	76	75	76	62	75	77	62	62	744	67.6364	11.6642
G30	82	83	31	88	87	85	54	87	83	54	54	788	71.6364	19.6686
G31	27	41	71	28	31	36	71	31	41	71	71	519	47.1818	19.4156
G32	3	16	92	7	6	9	74	6	16	74	74	377	34.2727	35.6289
G33	79	1	1	1	1	1	1	1	1	1	1	89	8.09091	23.5179
G34	86	60	10	80	72	71	13	72	60	13	13	550	50	30.8415
G35	72	41	20	64	59	58	21	59	41	21	21	477	43.3636	20.0164
G36	37	24	52	35	33	30	40	33	24	40	40	388	35.2727	8.01362
G37	57	21	21	52	52	39	18	52	21	18	18	369	33.5455	16.7294
G38	82	35	8	71	68	63	8	68	35	8	8	454	41.2727	29.9169
G39	17	16	66	17	12	11	55	12	16	55	55	332	30.1818	22.1577
G40	57	24	26	53	54	45	22	54	24	22	22	403	36.6364	15.5902
G41	74	35	15	66	60	57	16	60	35	16	16	450	40.9091	23.0541
G42	63	21	16	57	55	47	15	55	21	15	15	380	34.5455	20.4028
G43	17	24	76	19	19	20	69	19	24	69	69	425	38.6364	25.6175
G44	79	24	7	69	63	55	7	63	24	7	7	405	36.8182	28.9856
G45	51	68	48	59	64	69	60	64	68	60	60	671	61	6.75278
G46	79	74	27	83	82	75	35	82	74	35	35	681	61.9091	23.2356
G47	32	57	64	38	40	46	67	40	57	67	67	575	52.2727	13.3723
G48	91	41	2	89	83	74	2	83	41	2	2	510	46.3636	38.9725
G49	63	60	32	66	66	65	29	66	60	29	29	565	51.3636	17.2874
G50	28	18	59	26	20	14	45	20	18	45	45	338	30.7273	15.0804
G51	60	12	13	50	41	26	5	41	12	5	5	270	24.5455	20.1065
G52	17	35	78	21	23	25	72	23	35	72	72	473	43	24.8193
G53	39	41	50	43	43	43	52	43	41	52	52	499	45.3636	5.04525
G54	63	41	24	62	58	54	23	58	41	23	23	470	42.7273	17.0299
G55	23	7	58	12	9	8	32	9	7	32	32	229	20.8182	16.3268
G56	73	41	17	66	65	60	17	65	41	17	17	479	43.5455	23.2266
G57	44	35	44	45	46	40	33	46	35	33	33	434	39.4545	5.68091
G58	7	3	77	6	5	4	44	5	3	44	44	242	22	25.6554
G59	29	24	62	28	28	24	56	28	24	56	56	415	37.7273	15.8625
G60	74	57	18	70	69	64	20	69	57	20	20	538	48.9091	23.8808
G61	57	68	38	64	67	70	51	67	68	51	51	652	59.2727	10.3546
G62	30	68	73	42	53	61	81	53	68	81	81	691	62.8182	16.8986
G63	23	21	68	21	18	16	59	18	21	59	59	383	34.8182	21.184
G64	37	24	52	35	33	30	40	33	24	40	40	388	35.2727	8.01362
G65	42	13	34	33	25	15	24	25	13	24	24	272	24.7273	9.07845
G66	3	5	86	3	4	5	58	4	5	58	58	289	26.2727	31.6547
G67	14	7	66	10	8	7	42	8	7	42	42	253	23	20.9762
G68	50	13	30	41	30	19	19	30	13	19	19	283	25.7273	11.7566
G69	42	18	43	38	32	22	28	32	18	28	28	329	29.9091	8.65395
G70	17	41	79	23	26	32	79	26	41	79	79	522	47.4545	25.9783
G71	11	24	83	12	13	17	75	13	24	75	75	422	38.3636	31.0138
G72	11	24	83	12	13	17	75	13	24	75	75	422	38.3636	31.0138
G73	23	13	62	18	11	10	39	11	13	39	39	278	25.2727	17.071
G74	22	24	73	20	21	21	66	21	24	66	66	424	38.5455	23.2653
G75	6	3	79	4	3	3	50	3	3	50	50	254	23.0909	28.2363
G76	32	24	57	30	29	29	49	29	24	49	49	401	36.4545	11.9697
G77	32	35	59	34	35	35	57	35	35	57	57	471	42.8182	11.686
G78	62	7	6	49	38	23	4	38	7	4	4	242	22	21.2603
G79	44	35	44	45	46	40	33	46	35	33	33	434	39.4545	5.68091
G80	53	24	33	51	51	42	26	51	24	26	26	407	37	12.5936
G81	8	41	90	12	16	27	82	16	41	82	82	497	45.1818	32.6001
G82	44	41	46	47	49	48	37	49	41	37	37	476	43.2727	4.88039
G83	54	66	37	61	62	66	47	62	66	47	47	615	55.9091	10.0245
G84	89	60	8	83	74	73	10	74	60	10	10	551	50.0909	33.2489
G85	44	5	24	30	22	13	12	22	5	12	12	201	18.2727	11.6541
G86	32	41	61	37	37	38	61	37	41	61	61	507	46.0909	12.0537
G87	11	7	70	9	7	6	46	7	7	46	46	262	23.8182	23.3273
G88	39	41	50	43	43	43	52	43	41	52	52	499	45.3636	5.04525
G89	86	60	10	80	72	71	13	72	60	13	13	550	50	30.8415
G90	17	41	79	23	26	32	79	26	41	79	79	522	47.4545	25.9783
G91	63	57	29	63	61	62	27	61	57	27	27	534	48.5455	16.8129
G92	86	77	19	89	85	82	31	85	77	31	31	693	63	28.1674
G93	74	7	3	53	48	34	3	48	7	3	3	283	25.7273	26.272
G94	5	2	71	2	2	2	30	2	2	30	30	178	16.1818	22.1577

[truncated: 14 more sheets: DSW T3, FRW T3, FSW T3, NL T3, PH T3, RL T3, BY T4, DRW T4, DSW T4, FRW T4, FSW T4, NL T4, PH T4, RL T4]
