# Supplementary material for: Genome wide association studies reveal candidate genes for salt tolerance in safflower (Carthamus tinctorius L.) at seedling stage
Source: Front Plant Sci. 2026 Mar 6;17:1630492. doi: 10.3389/fpls.2026.1630492 (PMC13003225; doi:10.3389/fpls.2026.1630492)
Supplement: Supplementary Table 5 — Genome-wide association mapping identified 322 marker-trait associations using MLM model. [file Table5.xlsx]

## Sheet: Sheet1
Supplementary Table 5. Genome-wide association mapping identified 322 marker-trait associations using MLM model.
Trait	Marker	Chr	p-value	Marker R2	Genetic Var
BY1	17813664	6	0.000413	0.172856	0.00116413
BY1	45478583	10	0.000446	0.157398	0.00116413
BY1	45482538	8	0.00069	0.137802	0.00116413
BY1	15673213	6	0.000696	0.153272	0.00116413
BY1	100000000	12	0.00071	0.138409	0.00116413
BY1	45483536	8	0.000872	0.131981	0.00116413
BY1	100000000	10	0.000913	0.132759	0.00116413
BY1	38079633	8	0.000925	0.13087	0.00116413
BY1	45483953	8	0.000925	0.13087	0.00116413
BY1	17814478	1	0.000926	0.139157	0.00116413
BY1	45487883	8	0.000943	0.130158	0.00116413
BY1	45487589	5	0.000997	0.129752	0.00116413
BY2	100000000	12	0.00035	0.144658	1.58e-08
BY2	17812840	12	0.000512	0.152605	1.58e-08
BY2	45485748	4	0.000535	0.135517	1.58e-08
BY2	38077435	10	0.000605	0.139216	1.58e-08
BY2	100000000	9	0.000692	0.134894	1.58e-08
BY3	45481460	8	0.000324	0.187225	0.000148
BY4	100000000	10	9.07e-05	0.209545	4.5e-05
BY4	38078469	8	0.000288	0.179108	4.5e-05
BY4	15674192	10	0.000435	0.150816	4.5e-05
BY4	45486909	2	0.000441	0.150446	4.5e-05
BY4	100000000	8	0.000493	0.150742	4.5e-05
BY4	38084865	12	0.000504	0.174822	4.5e-05
BY4	22761170	10	0.000535	0.144119	4.5e-05
BY4	100000000	9	0.000573	0.144371	4.5e-05
BY4	45479158	3	0.000647	0.14678	4.5e-05
BY4	38080781	8	0.000683	0.139818	4.5e-05
BY4	15674153	11	0.000741	0.140634	4.5e-05
BY4	17813593	5	0.000746	0.152892	4.5e-05
BY4	17814790	5	0.000814	0.150572	4.5e-05
BY4	15671209	1	0.00096	0.151916	4.5e-05
BY4	45481961	1	0.000982	0.133892	4.5e-05
BY4	15670684	12	0.000983	0.139414	4.5e-05
DRW1	45480447	8	0.000169	0.174227	0.00161639
DRW1	38085500	3	0.000433	0.161312	0.00161639
DRW1	45482231	1	0.000563	0.155751	0.00161639
DRW1	45483216	7	0.000883	0.137543	0.00161639
DRW1	45487139	2	0.000895	0.139881	0.00161639
DRW1	15671784	6	0.000921	0.141992	0.00161639
DRW1	45485516	10	0.00096	0.144892	0.00161639
DRW2	45485932	7	0.000251	0.192935	0.000712
DRW2	38085985	7	0.000508	0.159222	0.000712
DRW2	15672308	11	0.000523	0.160694	0.000712
DRW2	22761341	1	0.00076	0.139179	0.000712
DRW2	22762041	1	0.000895	0.13791	0.000712
DRW2	45479679	11	0.000899	0.137206	0.000712
DRW3	15673345	2	0.000874	0.141814	0.000225
DRW3	100000000	12	0.000891	0.118168	0.000225
DRW3	17814205	1	0.000979	0.117184	0.000225
DRW4	45479779	7	6.26e-05	0.241109	0.000298
DRW4	38083628	6	0.000114	0.190486	0.000298
DRW4	15671121	2	0.000187	0.174127	0.000298
DRW4	22763713	7	0.000514	0.172877	0.000298
DRW4	45482256	7	0.000762	0.135306	0.000298
DRW4	100000000	9	0.000772	0.136895	0.000298
DRW4	22761438	2	0.000777	0.143354	0.000298
DRW4	17813229	11	0.000841	0.134041	0.000298
DRW4	15673451	11	0.000919	0.132769	0.000298
DSW1	45481163	5	5.51e-05	0.210429	0.00331934
DSW1	15671121	2	0.000152	0.175931	0.00331934
DSW1	45480829	3	0.000266	0.168385	0.00331934
DSW1	45482639	3	0.0003	0.161417	0.00331934
DSW1	45482683	3	0.000409	0.151889	0.00331934
DSW1	15673382	3	0.000444	0.148747	0.00331934
DSW1	45481339	7	0.000651	0.144583	0.00331934
DSW1	45483072	8	0.000722	0.137289	0.00331934
DSW1	45487233	3	0.00073	0.148559	0.00331934
DSW1	100000000	9	0.00073	0.139717	0.00331934
DSW1	45483111	8	0.000746	0.138056	0.00331934
DSW1	38079697	3	0.000747	0.151654	0.00331934
DSW1	45485930	6	0.000798	0.13522	0.00331934
DSW1	22759478	5	0.000816	0.139911	0.00331934
DSW2	15671121	2	5.23e-05	0.204717	0.000399
DSW2	45482256	7	0.000137	0.178834	0.000399
DSW2	15673451	11	0.000207	0.169566	0.000399
DSW2	17813229	11	0.000222	0.16732	0.000399
DSW2	17812962	1	0.000341	0.157828	0.000399
DSW2	45482043	3	0.000551	0.14785	0.000399
DSW2	45482231	1	0.000552	0.156535	0.000399
DSW2	45480447	8	0.000553	0.14383	0.000399
DSW2	15673877	12	0.000641	0.14028	0.000399
DSW2	45479921	4	0.000662	0.154554	0.000399
DSW2	22761341	1	0.000851	0.136776	0.000399
DSW3	15671121	2	7.41e-05	0.195716	0.000239
DSW3	15670616	11	0.000328	0.160762	0.000239
DSW3	45482256	7	0.000512	0.14613	0.000239
DSW3	100000000	9	0.000588	0.147215	0.000239
DSW3	45482043	3	0.000614	0.147436	0.000239
DSW3	17812962	1	0.000631	0.144518	0.000239
DSW3	15670576	10	0.000906	0.157414	0.000239
DSW4	15671121	2	5.59e-05	0.204158	0.000857
DSW4	17813229	11	0.00016	0.175693	0.000857
DSW4	15673451	11	0.000269	0.165115	0.000857
DSW4	45482043	3	0.000351	0.160918	0.000857
DSW4	45482231	1	0.000377	0.168961	0.000857
DSW4	15670616	11	0.000417	0.156217	0.000857
DSW4	45482256	7	0.000422	0.151009	0.000857
DSW4	17812962	1	0.000594	0.146312	0.000857
DSW4	45479921	4	0.000606	0.156536	0.000857
DSW4	45480447	8	0.000674	0.139314	0.000857
DSW4	38080459	3	0.000984	0.147225	0.000857
DSW4	22763645	9	0.000986	0.13052	0.000857
FRW1	38077822	10	0.000122	0.203378	0.0097172
FRW1	15674037	3	0.000211	0.178259	0.0097172
FRW1	45480447	8	0.00032	0.15838	0.0097172
FRW1	45483216	7	0.000454	0.154166	0.0097172
FRW1	15673375	7	0.000454	0.150239	0.0097172
FRW1	15671784	6	0.000601	0.149476	0.0097172
FRW1	45482231	1	0.000634	0.148456	0.0097172
FRW1	45483072	8	0.000757	0.137575	0.0097172
FRW1	15671858	7	0.000967	0.131717	0.0097172
FRW2	100000000	12	0.000196	0.173564	0.00494208
FRW2	100000000	12	0.000196	0.173564	0.00494208
FRW2	22760668	7	0.000228	0.177357	0.00494208
FRW2	45481014	10	0.000244	0.171042	0.00494208
FRW2	45480708	8	0.000269	0.172409	0.00494208
FRW2	45485195	12	0.000288	0.16904	0.00494208
FRW2	100000000	12	0.000354	0.156736	0.00494208
FRW2	38084729	10	0.000374	0.165933	0.00494208
FRW2	100000000	12	0.000392	0.153776	0.00494208
FRW2	45480481	12	0.000392	0.158808	0.00494208
FRW2	22760199	8	0.000494	0.154206	0.00494208
FRW2	38084226	2	0.000572	0.165099	0.00494208
FRW2	38082924	6	0.00064	0.151171	0.00494208
FRW2	100000000	10	0.000656	0.140728	0.00494208
FRW2	38081893	7	0.000658	0.153222	0.00494208
FRW2	38077547	8	0.000659	0.15324	0.00494208
FRW2	38084188	12	0.000804	0.147274	0.00494208
FRW2	45481008	10	0.000851	0.138543	0.00494208
FRW2	38083288	10	0.000896	0.140703	0.00494208
FRW2	45484694	3	0.000947	0.147098	0.00494208
FRW2	100000000	12	0.000966	0.133335	0.00494208
FRW3	22764787	12	0.000181	0.168594	7.86e-08
FRW3	22763870	12	0.000216	0.161863	7.86e-08
FRW3	45480432	3	0.000366	0.147609	7.86e-08
FRW3	38084935	12	0.000589	0.146076	7.86e-08
FRW3	45479406	8	0.000677	0.140643	7.86e-08
FRW3	100000000	12	0.000685	0.128154	7.86e-08
FRW3	22762683	2	0.000689	0.131277	7.86e-08
FRW3	45481059	11	0.000691	0.13158	7.86e-08
FRW3	38084576	12	0.000699	0.137212	7.86e-08
FRW3	100000000	12	0.000784	0.124928	7.86e-08
FRW4	15671121	2	0.000254	0.165918	0.00299487
FRW4	15673451	11	0.000328	0.158239	0.00299487
FRW4	100000000	9	0.000364	0.159908	0.00299487
FRW4	17813229	11	0.000372	0.154926	0.00299487
FRW4	15670126	4	0.000445	0.149869	0.00299487
FRW4	38079697	3	0.000838	0.160581	0.00299487
FRW4	45482256	7	0.000847	0.13414	0.00299487
FRW4	22762272	1	0.000966	0.133004	0.00299487
FSW1	100000000	9	0.000595	0.143512	0.000757
FSW1	45480447	8	0.00061	0.142744	0.000757
FSW1	100000000	8	0.000985	0.131393	0.000757
FSW2	15670406	2	0.00023	0.161782	6.76e-06
FSW2	22762453	12	0.000315	0.151241	6.76e-06
FSW2	45482180	4	0.000348	0.159562	6.76e-06
FSW3	22761996	10	0.000323	0.173435	1.2e-08
FSW3	22764649	7	0.000351	0.145278	1.2e-08
FSW3	22760437	11	0.000455	0.139305	1.2e-08
FSW3	15671252	6	0.000548	0.138605	1.2e-08
FSW3	38079871	6	0.000589	0.134013	1.2e-08
FSW3	17813199	3	0.000592	0.129971	1.2e-08
FSW3	38080982	10	0.000608	0.144059	1.2e-08
FSW3	45480795	8	0.000646	0.132709	1.2e-08
FSW3	45481579	12	0.000691	0.133167	1.2e-08
FSW3	17812898	2	0.000799	0.123766	1.2e-08
FSW3	38085002	10	0.000831	0.12576	1.2e-08
FSW4	45480298	6	4e-06	0.278657	2.3e-05
FSW4	38084882	8	7.73e-06	0.259455	2.3e-05
FSW4	38080274	6	1.18e-05	0.2406	2.3e-05
FSW4	38086075	6	1.6e-05	0.233174	2.3e-05
FSW4	38085682	6	2.16e-05	0.225159	2.3e-05
FSW4	45482944	6	2.3e-05	0.219982	2.3e-05
FSW4	38082981	5	3.77e-05	0.223332	2.3e-05
FSW4	100000000	12	4.1e-05	0.20273	2.3e-05
FSW4	38079456	6	4.72e-05	0.211936	2.3e-05
FSW4	45479754	6	6.64e-05	0.196558	2.3e-05
FSW4	100000000	12	8.96e-05	0.185581	2.3e-05
FSW4	45486913	6	0.000154	0.176456	2.3e-05
FSW4	100000000	9	0.000173	0.167447	2.3e-05
FSW4	100000000	12	0.000176	0.166453	2.3e-05
FSW4	22761439	12	0.000182	0.166064	2.3e-05
FSW4	17814138	11	0.000206	0.16368	2.3e-05
FSW4	45484305	8	0.00021	0.170635	2.3e-05
FSW4	38079505	2	0.000327	0.160772	2.3e-05
FSW4	22762453	12	0.000388	0.149045	2.3e-05
FSW4	100000000	12	0.000388	0.147612	2.3e-05
FSW4	17814856	12	0.000443	0.153831	2.3e-05
FSW4	45483057	5	0.000468	0.143754	2.3e-05
FSW4	100000000	12	0.000489	0.143244	2.3e-05
FSW4	45479046	6	0.000587	0.140384	2.3e-05
FSW4	45480772	12	0.000612	0.144025	2.3e-05
FSW4	38079428	6	0.000748	0.137039	2.3e-05
FSW4	15671524	6	0.00078	0.131614	2.3e-05
FSW4	45478816	6	0.000849	0.130758	2.3e-05
FSW4	17813289	12	0.000926	0.132423	2.3e-05
NOL1	22761963	12	9.64e-05	0.207627	0.349553
NOL1	45479663	7	0.000297	0.173909	0.349553
NOL1	100000000	12	0.000305	0.161179	0.349553
NOL1	38084578	12	0.000573	0.157254	0.349553
NOL1	15670244	3	0.000636	0.146789	0.349553
NOL1	38083554	12	0.00082	0.151534	0.349553
NOL1	15670398	3	0.000838	0.137162	0.349553
NOL1	45484954	12	0.000911	0.146456	0.349553
NOL1	100000000	11	0.000916	0.132632	0.349553
NOL1	100000000	11	0.000942	0.131622	0.349553
NOL2	17814604	5	0.000591	0.154516	0.0377901
NOL2	22762074	3	0.000745	0.145237	0.0377901
NOL2	22761110	10	0.000823	0.151673	0.0377901
NOL2	22762453	12	0.000828	0.136206	0.0377901
NOL2	100000000	9	0.000872	0.140256	0.0377901
NOL2	22763914	6	0.000893	0.136019	0.0377901
NOL2	38081596	3	0.00098	0.145777	0.0377901
NOL2	15672726	5	0.001	0.143602	0.0377901
NOL3	22760042	6	0.0004	0.145897	2.33e-06
NOL3	15673589	1	0.000968	0.11735	2.33e-06
NOL4	45487067	5	5.59e-05	0.191871	4.02e-07
NOL4	100000000	12	6.97e-05	0.183011	4.02e-07
NOL4	22764223	8	7.44e-05	0.184061	4.02e-07
NOL4	45482899	7	7.73e-05	0.181467	4.02e-07
NOL4	45484305	8	8.64e-05	0.18151	4.02e-07
NOL4	45480909	12	0.00021	0.159044	4.02e-07
NOL4	45481947	5	0.000225	0.158022	4.02e-07
NOL4	38085388	12	0.000228	0.157363	4.02e-07
NOL4	45480549	6	0.000252	0.204495	4.02e-07
NOL4	17813984	4	0.000258	0.1529	4.02e-07
NOL4	100000000	12	0.000282	0.150231	4.02e-07
NOL4	100000000	12	0.000282	0.150231	4.02e-07
NOL4	22764993	12	0.000282	0.150231	4.02e-07
NOL4	38078919	12	0.000306	0.199209	4.02e-07
NOL4	17813526	12	0.000336	0.194379	4.02e-07
NOL4	38077642	12	0.000377	0.146395	4.02e-07
NOL4	38081207	12	0.000388	0.144665	4.02e-07
NOL4	38079395	12	0.000395	0.144256	4.02e-07
NOL4	100000000	10	0.000447	0.139871	4.02e-07
NOL4	17814155	12	0.000459	0.141254	4.02e-07
NOL4	100000000	10	0.000475	0.138695	4.02e-07
NOL4	45482798	3	0.000489	0.138031	4.02e-07
NOL4	45485260	12	0.000549	0.135601	4.02e-07
NOL4	100000000	10	0.000561	0.134551	4.02e-07
NOL4	45485802	7	0.000577	0.135487	4.02e-07
NOL4	38080140	12	0.000581	0.135796	4.02e-07
NOL4	45480914	12	0.000592	0.136087	4.02e-07
NOL4	22764468	7	0.000609	0.135163	4.02e-07
NOL4	15674137	12	0.000634	0.133799	4.02e-07
NOL4	38080756	4	0.000639	0.133829	4.02e-07
NOL4	38081142	12	0.000659	0.133113	4.02e-07
NOL4	22763490	5	0.000664	0.132296	4.02e-07
NOL4	38081268	11	0.000683	0.131862	4.02e-07
NOL4	38083595	6	0.0007	0.173719	4.02e-07
NOL4	22763149	12	0.000738	0.130304	4.02e-07
NOL4	15672186	12	0.000847	0.12674	4.02e-07
NOL4	38077591	12	0.000913	0.125447	4.02e-07
NOL4	38079535	10	0.000914	0.123788	4.02e-07
NOL4	45487584	6	0.000956	0.125255	4.02e-07
NOL4	22759710	12	0.000999	0.123218	4.02e-07
PH2	45487788	2	0.000254	0.174937	0.0798372
PH2	15670020	2	0.000532	0.162353	0.0798372
PH2	15670936	10	0.000698	0.153176	0.0798372
PH2	15672704	1	0.000873	0.140798	0.0798372
PH2	38080859	10	0.000974	0.163072	0.0798372
PH3	45485622	7	9.42e-06	0.23599	0.0319965
PH3	100000000	10	1.19e-05	0.226091	0.0319965
PH3	45482584	7	2.2e-05	0.21125	0.0319965
PH3	45482458	7	2.21e-05	0.211377	0.0319965
PH3	45485917	7	2.31e-05	0.211469	0.0319965
PH3	45482488	7	2.52e-05	0.207881	0.0319965
PH3	45482385	7	6.29e-05	0.193784	0.0319965
PH3	45482377	6	6.66e-05	0.183512	0.0319965
PH3	45482409	6	6.66e-05	0.183512	0.0319965
PH3	45482545	6	6.66e-05	0.183512	0.0319965
PH3	45482603	6	6.66e-05	0.183512	0.0319965
PH3	45484974	6	6.66e-05	0.183512	0.0319965
PH3	45487965	6	6.66e-05	0.183512	0.0319965
PH3	45486618	6	6.79e-05	0.18326	0.0319965
PH3	38085951	6	6.87e-05	0.183253	0.0319965
PH3	45482506	7	7.52e-05	0.189449	0.0319965
PH3	45487891	7	7.93e-05	0.180213	0.0319965
PH3	45485106	7	8.58e-05	0.17813	0.0319965
PH3	45486931	7	8.58e-05	0.17813	0.0319965
PH3	45487789	7	9.06e-05	0.177982	0.0319965
PH3	45486354	6	9.17e-05	0.179711	0.0319965
PH3	45482464	7	0.000115	0.174696	0.0319965
PH3	45482376	6	0.00012	0.177156	0.0319965
PH3	45486489	6	0.000124	0.16902	0.0319965
PH3	17812879	4	0.000149	0.168743	0.0319965
PH3	45482395	6	0.000165	0.162843	0.0319965
PH3	45482764	7	0.000322	0.160691	0.0319965
PH3	45482666	7	0.000404	0.156794	0.0319965
PH3	45487718	6	0.000413	0.141168	0.0319965
PH3	45482645	6	0.000448	0.148572	0.0319965
PH3	38079474	4	0.000573	0.142367	0.0319965
PH3	45487267	4	0.000672	0.132431	0.0319965
PH3	45482751	6	0.000739	0.127921	0.0319965
PH3	45485648	6	0.000739	0.127921	0.0319965
PH3	45487228	6	0.000778	0.127687	0.0319965
PH3	45482657	7	0.000801	0.131785	0.0319965
PH3	100000000	12	0.000905	0.123434	0.0319965
PH3	100000000	12	0.000923	0.123179	0.0319965
PH3	45482663	6	0.000951	0.122747	0.0319965
PH4	22763015	10	0.000107	0.182362	3.38e-06
PH4	45481787	6	0.000433	0.144663	3.38e-06
PH4	17814795	7	0.000489	0.155182	3.38e-06
RL1	45485769	2	0.000309	0.157432	3.62e-06
RL1	45483098	2	0.000382	0.150254	3.62e-06
RL1	15672874	5	0.000484	0.150404	3.62e-06
RL1	15671201	2	0.000642	0.137621	3.62e-06
RL1	45484093	3	0.000938	0.143445	3.62e-06
RL2	45483426	7	0.000307	0.156872	2.59e-06
RL2	15672412	2	0.000394	0.156772	2.59e-06
RL2	17813902	3	0.000419	0.15117	2.59e-06
RL2	38077822	10	0.000434	0.179695	2.59e-06
RL2	45482758	4	0.000702	0.13727	2.59e-06
RL2	15670104	2	0.000712	0.155652	2.59e-06
RL3	100000000	10	1.52e-05	0.229206	2.16e-06
RL3	45484718	8	2.59e-05	0.241727	2.16e-06
RL3	100000000	8	0.000603	0.144936	2.16e-06
RL3	45483681	7	0.000768	0.13265	2.16e-06
RL3	22761168	3	0.000974	0.145118	2.16e-06
RL3	45485548	2	0.000988	0.130302	2.16e-06
RL4	15670103	2	0.000498	0.153369	1.68e-06
