# Supplementary material for: Genome wide association studies reveal candidate genes for salt tolerance in safflower (Carthamus tinctorius L.) at seedling stage
Source: Front Plant Sci. 2026 Mar 6;17:1630492. doi: 10.3389/fpls.2026.1630492 (PMC13003225; doi:10.3389/fpls.2026.1630492)
Supplement: Supplementary Table 6 — Linkage disequilibrium (LD) analysis identified markers grouped within blocks. [file Table6.xlsx]

## Sheet: Sheet1
Supplementary Table 6. Linkage disequilibrium (LD) analysis identified markers grouped within blocks.
Trait	rs#	chrom	pos
DSW2/ DSW3/DSW4	17812962	1	12
DRW1/ FRW1/DSW2/DSW4	45482231	1	121
NOL3	15673589	1	312
BY4	15671209	1	586
BY4	45481961	1	740
FRW4	22762272	1	746
DRW2/DSW2	22761341	1	749
PH2	15672704	1	762
DRW3	17814205	1	931
BY1	17814478	1	971
DRW2	22762041	1	1002
RL3	45485548	2	274
FSW2	15670406	2	392
PH2	45487788	2	501
RL2	15672412	2	1037
RL2	15670104	2	1288
DRW1	45487139	2	1046
RL1	15671201	2	1057
FRW2	38084226	2	1114
DSW1/DSW2/DSW3/DSW4/FRW4	15671121	2	1173
DRW3	15673345	2	1414
DRW4	22761438	2	1417
FSW4	38079505	2	1488
RL1	45485769	2	1537
RL1	45483098	2	1686
RL4	15670103	2	1594
FSW3	17812898	2	1820
PH2	15670020	2	1813
BY4	45486909	2	1987
FRW3	22762683	2	2005
NOL1	15670398	3	11
FSW3	17813199	3	38
DSW2/ DSW3/DSW4	45482043	3	174
DSW1	15673382	3	322
NOL1	15670244	3	426
FRW3	45480432	3	544
RL3	22761168	3	609
NOL2	22762074	3	642
DSW1	45480829	3	693
BY4	45479158	3	800
RL1	45484093	3	871
NOL2	38081596	3	955
DSW1/ FRW4	38079697	3	956
DSW1	45482639	3	997
DSW1	45482683	3	998
FRW1	15674037	3	1059
DSW4	38080459	3	1065
DRW1	38085500	3	1148
FRW2	45484694	3	1210
NOL4	45482798	3	1293
DSW1	45487233	3	1314
RL2	17813902	3	1445
FRW4	15670126	4	121
PH3	17812879	4	376
NOL4	17813984	4	38
PH3	38079474	4	341
NOL4	38080756	4	95
DSW2/DSW4	45479921	4	464
FSW2	45482180	4	471
RL2	45482758	4	658
BY2	45485748	4	596
PH3	45487267	4	63
NOL2	15672726	5	310
RL1	15672874	5	553
DSW1	22759478	5	16
BY1	45487589	5	65
NOL2	17814604	5	209
BY4	17813593	5	271
NOL4	22763490	5	554
DSW1	45481163	5	575
BY4	17814790	5	583
FSW4	45483057	5	597
NOL4	45481947	5	768
NOL4	45487067	5	782
FSW4	38082981	5	993
FSW4	45479754	6	6
FSW4	38079456	6	82
NOL2	22763914	6	194
FSW4	45478816	6	271
PH3	45482645	6	288
FSW4	38085682	6	335
BY1	15673213	6	418
NOL4	38083595	6	442
FSW4	38086075	6	466
DRW1/FRW1	15671784	6	488
NOL4	45480549	6	526
DRW4	38083628	6	535
FSW4	45486913	6	539
PH4	45481787	6	549
FSW4	45482944	6	555
PH3	45487228	6	658
PH3	45482395	6	696
PH3	45486489	6	737
FRW2	38082924	6	759
PH3	45482751	6	772
PH3	45485648	6	778
FSW4	38080274	6	804
FSW3	38079871	6	861
FSW4	45479046	6	871
FSW3	15671252	6	961
PH3	45482376	6	982
PH3	45482663	6	1099
FSW4	15671524	6	1126
DSW1	45485930	6	1142
PH3	45486354	6	1143
PH3	45486618	6	1146
PH3	38085951	6	1153
PH3	45487718	6	1155
NOL3	22760042	6	1165
PH3	45482377	6	1186
PH3	45482409	6	1189
PH3	45482545	6	1191
PH3	45482603	6	1192
PH3	45484974	6	1206
PH3	45487965	6	1213
NOL4	45487584	6	1241
FSW4	38079428	6	1247
FSW4	45480298	6	1275
BY1	17813664	6	1277
PH3	45487789	7	32
PH3	45482464	7	79
PH3	45482584	7	81
PH3	45482657	7	84
PH3	45485917	7	124
DSW1	45481339	7	177
DSW2/DSW3/DRW4/DSW4/FRW4	45482256	7	185
PH3	45485106	7	222
PH3	45486931	7	235
PH3	45487891	7	242
RL3	45483681	7	282
FRW2	38081893	7	406
DRW2	38085985	7	466
DRW4	22763713	7	474
PH3	45482666	7	485
NOL1	45479663	7	536
FSW3	22764649	7	559
PH3	45482458	7	572
PH3	45482488	7	573
RL2	45483426	7	614
FRW1	15671858	7	617
NOL4	45485802	7	725
DRW1/FRW1	45483216	7	789
DRW4	45479779	7	794
FRW2	22760668	7	796
PH3	45482385	7	817
NOL4	45482899	7	819
PH3	45485622	7	832
NOL4	22764468	7	861
DRW2	45485932	7	864
PH4	17814795	7	873
PH3	45482506	7	890
PH3	45482764	7	892
FRW1	15673375	7	928
BY1	45482538	8	71
BY1	38079633	8	88
DSW1/FRW1	45483072	8	103
DSW1	45483111	8	106
BY1	45483953	8	126
DRW1/FRW1/FSW1/DSW2/DSW4	45480447	8	203
BY1	45483536	8	235
BY1	45487883	8	249
FSW3	45480795	8	253
NOL4	22764223	8	300
FRW2	38077547	8	315
FRW3	45479406	8	398
BY4	38078469	8	404
BY3	45481460	8	406
FSW4	38084882	8	410
BY4	100023434	8	488
RL3	100046427	8	505
RL3	45484718	8	520
FRW2	22760199	8	536
FSW1	100007539	8	600
BY4	38080781	8	612
FRW2	45480708	8	674
FSW4/NOL4	45484305	8	685
NOL2	100042420	9	129
DRW4	100016659	9	156
BY4	100036608	9	164
DSW1	100006803	9	220
FRW4	100007626	9	234
BY2/DSW3	100040789	9	262
FSW4	100042333	9	263
FSW1	100007557	9	352
DSW4	22763645	9	375
NOL2	22761110	10	31
FRW2	38084729	10	71
RL3	100030022	10	119
FRW1/RL2	38077822	10	133
PH2	15670936	10	149
BY1	45478583	10	179
FRW2	45481008	10	238
DRW1	45485516	10	254
FRW2	45481014	10	276
PH4	22763015	10	286
BY1	100005876	10	355
BY4	15674192	10	371
FSW3	22761996	10	377
NOL4	100006666	10	423
FRW2	100002932	10	507
PH3	100005619	10	520
NOL4	38079535	10	543
NOL4	100007892	10	563
BY4	100044518	10	621
FRW2	38083288	10	641
NOL4	100008875	10	691
BY4	22761170	10	716
PH2	38080859	10	807
FSW3	38080982	10	808
DSW3	15670576	10	865
BY2	38077435	10	889
FSW3	38085002	10	897
BY4	15674153	11	1
FRW3	45481059	11	50
FSW3	22760437	11	52
NOL4	38081268	11	69
DRW2	45479679	11	128
DRW2	15672308	11	132
FSW4	17814138	11	247
DSW3/ DSW4	15670616	11	268
DSW2	17813229	11	270
DSW2/DRW4/DSW4/FRW4	15673451	11	271
NOL1	100006006	11	295
NOL1	100005896	11	426
FRW3	100007950	12	20
NOL4	100010770	12	36
PH3	100020623	12	46
NOL4	100026731	12	52
NOL4	22764993	12	76
FRW2	38084188	12	120
NOL1	22761963	12	128
NOL4	45480914	12	140
BY2	17812840	12	152
NOL1	38084578	12	166
NOL4	38077642	12	182
FSW4	17814856	12	226
NOL4	38078919	12	227
FRW3	22763870	12	240
NOL4	38081142	12	264
FSW4	45480772	12	268
BY4	15670684	12	269
NOL4	38077591	12	316
FSW3	45481579	12	339
NOL4	38080140	12	346
FRW2	45485195	12	354
NOL4	17814155	12	369
BY4	38084865	12	371
NOL4	22763149	12	374
NOL4	15674137	12	382
NOL4	38085388	12	387
NOL4	22759710	12	390
NOL1	45484954	12	419
NOL1	38083554	12	420
FSW4	17813289	12	423
FRW3	38084576	12	444
FRW2	45480481	12	447
NOL4	45480909	12	449
NOL4	15672186	12	467
NOL4	38081207	12	470
FRW3	38084935	12	477
NOL4	38079395	12	479
FRW3	22764787	12	480
NOL4/ DSW2/DRW4/DSW4/FRW4	17813526	12	513
NOL4	45485260	12	533
FRW2/FSW4	100031913	12	534
BY2	100006879	12	550
FRW2	100007203	12	553
FRW2	100014785	12	573
FRW2	100047218	12	590
FSW4	100005530	12	602
DRW3	100006057	12	605
FSW4	100007260	12	627
FSW4	22761439	12	628
NOL1	100007331	12	630
FRW3	100016749	12	680
NOL2/FSW2/FSW4	22762453	12	683
FRW2	100020820	12	686
PH3	100035943	12	697
BY1	100042635	12	716
FSW4	100007239	12	767
FSW4	100007252	12	769
NOL4	100007319	12	772
DSW2	15673877	12	795
